# Supplementary material for: Tolerance of Plasmodium falciparum mefloquine-resistant clinical isolates to mefloquine-piperaquine with implications for triple artemisinin-based combination therapies
Source: Nat Commun. 2025 Nov 27;16:10634. doi: 10.1038/s41467-025-65629-8 (PMC12660809; doi:10.1038/s41467-025-65629-8)
Supplement: Supplementary file 4 — Supplementary Data 1 [file 41467_2025_65629_MOESM4_ESM.xlsx]

## Sheet: Feuil1
Supplementary Method. Primers used.
	Primer name	Sequence (5’ à 3’)
Sequencing the K13-propeller domain	K13_1_F_primary	CGGAGTGACCAAATCTGGGA
	K13_1_R_primary	GGGAATCTGGTGGTAACAGC
	K13_1_F_nested	GCCAAGCTGCCATTCATTTG
	K13_1_R_nested	GCCTTGTTGAAAGAAGCAGA
Pfpm2 copy number determination	PfPM2_CN_F	TGGTGATGCAGAAGTTGGAG
	PfPM2_CN _R	TGGGACCCATAAATTAGCAGA
	Pf β-tubulin_CN_F	TGATGTGCGCAAGTGATCC
	Pf β-tubulin_CN_R	TCCTTTGTGGACATTCTTCCTC
Pfmdr1 copy number determination	Pfmdr1_CN _F	TGCATCTATAAAACGATCAGACAAA
	Pfmdr1_CN_R	TCGTGTGTTCCATGTGACTGT
	Pf β-tubulin_CN_F	TGATGTGCGCAAGTGATCC
	Pf β-tubulin_CN_R	TCCTTTGTGGACATTCTTCCTC
Pfcrt gene regions associated with P. falciparum resistance to piperaquine	Crt_93-97-145_F	GACCTTAACAGATGGCTCAC
	Crt_93-97-145_R	GCAGAAGAACATATTAATAGGAATACTTAATTG
	Crt_218_F	TCTCGGAGCAGTTATTATTGTTGT
	Crt_218_R	GTCATGTTTGAAAAGCATACAGG
	Crt_343-353_F	AAACCTTCGCATTGTTTTCC
	Crt_343-353_R	GCTAAGAATTTAAAGTAATAAGCAA
