# Supplementary material for: Tolerance of Plasmodium falciparum mefloquine-resistant clinical isolates to mefloquine-piperaquine with implications for triple artemisinin-based combination therapies
Source: Nat Commun. 2025 Nov 27;16:10634. doi: 10.1038/s41467-025-65629-8 (PMC12660809; doi:10.1038/s41467-025-65629-8)
Supplement: Supplementary file 6 — Source Data [file 41467_2025_65629_MOESM6_ESM.xlsx]

## Sheet: Fig 1a
	Sensitive	KEL1/PLA1	MQ-R
	0	80.55	0.01
	0	66.37	0.39
	0	64.64	0
	0	42.85	0
	0	27.5	0
		57.4	0
		46.16	0
		64.18	0
		50.56	0
			0
			0
			0.18
			1.41
			0
			0
			0
			0.7

## Sheet: Fig 1b
	Sensitive	KEL1/PLA1	MQ-R
	20.77	8.55	107.49
	51.95	24.37	100.4
	54.68	9.82	85.96
	35.39	24.87	72.57
	52.15	50.82	105.15
		40.65	69.56
		30.55	71.2
		34.8	93.69
		48.32	125.58
			72.81
			77.26
			89.05
			118.95
			147.89
			126.47
			90.36
			83.61

## Sheet: Fig 1c
	Sensitive	KEL1/PLA1	MQ-R
	23.6	33.59	63.7
	23.7	14.88	34.72
	20.26	17.97	47.2
	21.11	31.84	47.42
	27.32	28.9	28.25
		25.73	63.21
		30.74	29.06
		10.98	52.52
		23.94	37.62
			26.38
			63.69
			57.64
			67.58
			54.92
			83.84
			46.51
			67.23

## Sheet: Fig 1d
	IC50 MQ-R (nM)	IC50 double (nM)
	8.55	25.73
	24.37	23.94
	9.82	10.98
	24.87	30.74
	50.82	31.84
	40.65	14.88
	30.55	17.97
	34.8	33.59
	48.32	28.9
	107.49	63.7
	100.4	34.72
	85.96	47.2
	72.57	47.42
	105.15	28.25
	69.56	63.21
	71.2	29.06
	93.69	52.52
	125.58	37.62
	72.81	26.38
	77.26	63.69
	89.05	57.64
	118.95	67.58
	147.89	54.92
	126.47	83.84
	90.36	46.51
	83.61	67.23
	20.77	23.7
	51.95	23.6
	54.68	20.26
	35.39	21.11
	52.15	27.32

## Sheet: Fig 2a
	PARENTAL	PRESSURE 4
	71.99	166.51
	85.12	125.52
	57.62	111.21
	40.01	183.02

## Sheet: Fig 2b
	PARENTAL	PRESSURE 4
	40.56	21.74
	31.08	38.97
	25.65	19.7
	24.96	37.59
	67.59
	57.64
	36.68

## Sheet: Fig 2c
	PARENTAL	PRESSURE 4
	25.43	39.52
	25.56	30.61
	17.35	67.55
	18.44	42.74

## Sheet: Fig 3
Parental				Pressure 4
Sample	CNV			Sample	CNV
PF3D7_0107600	0.97			PF3D7_0107600	1.03
PF3D7_0105800	1.0			PF3D7_0105800	1.11
PF3D7_0100200	0.61			PF3D7_0100200	0.59
PF3D7_0104500	0.95			PF3D7_0104500	0.97
PF3D7_0111700	0.75			PF3D7_0111700	0.66
PF3D7_0107900	0.9			PF3D7_0107900	0.93
PF3D7_0111600	0.87			PF3D7_0111600	0.95
PF3D7_0108800	0.54			PF3D7_0108800	0.6
PF3D7_0106400	0.84			PF3D7_0106400	0.85
PF3D7_0109800	1.02			PF3D7_0109800	1.08
PF3D7_0108400	0.54			PF3D7_0108400	0.48
PF3D7_0111500	0.77			PF3D7_0111500	0.89
PF3D7_0101500	0.24			PF3D7_0101500	0.21
PF3D7_0104800	1.02			PF3D7_0104800	1.12
PF3D7_0111900	0.97			PF3D7_0111900	1.09
PF3D7_0105600	1.05			PF3D7_0105600	1.07
PF3D7_0114300	0.91			PF3D7_0114300	0.96
PF3D7_0104300	1.03			PF3D7_0104300	0.95
PF3D7_0104400	1.01			PF3D7_0104400	0.97
PF3D7_0115500	0.1			PF3D7_0115500	0.09
PF3D7_0110400	0.73			PF3D7_0110400	0.76
PF3D7_0115200	0.63			PF3D7_0115200	0.67
PF3D7_0101300	0.1			PF3D7_0101300	0.1
PF3D7_0112200	1.16			PF3D7_0112200	1.14
PF3D7_0109600	0.81			PF3D7_0109600	0.85
PF3D7_0108700	1.04			PF3D7_0108700	1.03
PF3D7_0112800	0.89			PF3D7_0112800	0.76
PF3D7_0110700	1.05			PF3D7_0110700	1.06
PF3D7_0112000	0.94			PF3D7_0112000	0.96
PF3D7_0104200	0.93			PF3D7_0104200	1.05
PF3D7_0101100	0.65			PF3D7_0101100	0.67
PF3D7_0112100	1.12			PF3D7_0112100	1.28
PF3D7_0109700	0.81			PF3D7_0109700	0.88
PF3D7_0104000	0.26			PF3D7_0104000	0.39
PF3D7_0106600	1.0			PF3D7_0106600	1.04
PF3D7_0111400	0.98			PF3D7_0111400	1.05
PF3D7_0115150	0.79			PF3D7_0115150	0.85
PF3D7_0107300	0.92			PF3D7_0107300	0.99
PF3D7_0100300	0.84			PF3D7_0100300	0.78
PF3D7_0105300	0.67			PF3D7_0105300	0.68
PF3D7_0111300	1.11			PF3D7_0111300	1.15
PF3D7_0101800	2.42			PF3D7_0101800	0.98
PF3D7_0111800	0.77			PF3D7_0111800	0.85
PF3D7_0114200	0.97			PF3D7_0114200	0.94
PF3D7_0102500	1.23			PF3D7_0102500	1.1
PF3D7_0100800	0.92			PF3D7_0100800	0.74
PF3D7_0111200	0.7			PF3D7_0111200	0.73
PF3D7_0101200	0.63			PF3D7_0101200	0.59
PF3D7_0106900	1.07			PF3D7_0106900	1.06
PF3D7_0104100	0.96			PF3D7_0104100	0.93
PF3D7_0110500	1.06			PF3D7_0110500	1.06
PF3D7_0110200	0.94			PF3D7_0110200	0.93
PF3D7_0107000	0.58			PF3D7_0107000	0.6
PF3D7_0108100	0.99			PF3D7_0108100	0.98
PF3D7_0102900	1.05			PF3D7_0102900	1.06
PF3D7_0102100	1.22			PF3D7_0102100	1.14
PF3D7_0113300	1.15			PF3D7_0113300	1.07
PF3D7_0106500	1.07			PF3D7_0106500	1.13
PF3D7_0111000	1.12			PF3D7_0111000	0.98
PF3D7_0109300	0.88			PF3D7_0109300	0.86
PF3D7_0103100	1.15			PF3D7_0103100	1.08
PF3D7_0106300	1.04			PF3D7_0106300	0.97
PF3D7_0114400	0.99			PF3D7_0114400	0.92
PF3D7_0102800	0.93			PF3D7_0102800	0.91
PF3D7_0107100	0.89			PF3D7_0107100	0.96
PF3D7_0105500	1.11			PF3D7_0105500	1.11
PF3D7_0108600	0.55			PF3D7_0108600	0.59
PF3D7_0115700	0.53			PF3D7_0115700	0.48
PF3D7_0110000	0.95			PF3D7_0110000	0.96
PF3D7_0112900	0.88			PF3D7_0112900	0.87
PF3D7_0101700	0.94			PF3D7_0101700	0.48
PF3D7_0114000	1.17			PF3D7_0114000	0.97
PF3D7_0103900	0.88			PF3D7_0103900	0.91
PF3D7_0101400	0.22			PF3D7_0101400	0.25
PF3D7_0109100	1.11			PF3D7_0109100	1.07
PF3D7_0103300	1.1			PF3D7_0103300	1.07
PF3D7_0100500	0.52			PF3D7_0100500	0.34
PF3D7_0106100	1.03			PF3D7_0106100	1.06
PF3D7_0107500	1.08			PF3D7_0107500	1.05
PF3D7_0109400	0.46			PF3D7_0109400	0.42
PF3D7_0102000	1.08			PF3D7_0102000	1.08
PF3D7_0102400	1.04			PF3D7_0102400	1.0
PF3D7_0107700	0.92			PF3D7_0107700	1.02
PF3D7_0105200	1.11			PF3D7_0105200	1.23
PF3D7_0102700	0.93			PF3D7_0102700	0.91
PF3D7_0110900	0.87			PF3D7_0110900	0.89
PF3D7_0103800	0.6			PF3D7_0103800	0.71
PF3D7_0114100	0.86			PF3D7_0114100	0.84
PF3D7_0104600	1.05			PF3D7_0104600	1.05
PF3D7_0115300	0.87			PF3D7_0115300	0.93
PF3D7_0115000	1.51			PF3D7_0115000	1.57
PF3D7_0113800	1.11			PF3D7_0113800	1.01
PF3D7_0113900	0.92			PF3D7_0113900	1.02
PF3D7_0108300	1.01			PF3D7_0108300	0.97
PF3D7_0103000	0.75			PF3D7_0103000	0.8
PF3D7_0109950	0.49			PF3D7_0109950	0.52
PF3D7_0103400	1.12			PF3D7_0103400	1.03
PF3D7_0102600	1.14			PF3D7_0102600	1.06
PF3D7_0115100	1.63			PF3D7_0115100	1.91
PF3D7_0105900	1.03			PF3D7_0105900	1.05
PF3D7_0113100	1.22			PF3D7_0113100	1.14
PF3D7_0115600	0.51			PF3D7_0115600	0.48
PF3D7_0115400	0.58			PF3D7_0115400	0.39
PF3D7_0108500	0.71			PF3D7_0108500	0.8
PF3D7_0103600	0.98			PF3D7_0103600	1.08
PF3D7_0113600	1.1			PF3D7_0113600	1.01
PF3D7_0110800	0.84			PF3D7_0110800	0.79
PF3D7_0114700	1.06			PF3D7_0114700	1.19
PF3D7_0103200	1.06			PF3D7_0103200	0.99
PF3D7_0104700	1.08			PF3D7_0104700	1.11
PF3D7_0102300	0.78			PF3D7_0102300	0.85
PF3D7_0102200	0.65			PF3D7_0102200	0.74
PF3D7_0109000	0.84			PF3D7_0109000	0.9
PF3D7_0106700	1.07			PF3D7_0106700	1.02
PF3D7_0113200	1.0			PF3D7_0113200	0.94
PF3D7_0103500	1.03			PF3D7_0103500	1.0
PF3D7_0106000	1.12			PF3D7_0106000	1.08
PF3D7_0103700	0.7			PF3D7_0103700	0.8
PF3D7_0100100	0.64			PF3D7_0100100	0.57
PF3D7_0108000	0.73			PF3D7_0108000	0.68
PF3D7_0114500	0.65			PF3D7_0114500	0.63
PF3D7_0110600	0.98			PF3D7_0110600	0.94
PF3D7_0113000	1.16			PF3D7_0113000	1.24
PF3D7_0114600	1.33			PF3D7_0114600	1.23
PF3D7_0106800	0.57			PF3D7_0106800	0.66
PF3D7_0109500	0.7			PF3D7_0109500	0.67
PF3D7_0107400	0.92			PF3D7_0107400	0.85
PF3D7_0101600	0.77			PF3D7_0101600	0.66
PF3D7_0101900	0.4			PF3D7_0101900	0.35
PF3D7_0100600	0.71			PF3D7_0100600	0.95
PF3D7_0114800	0.85			PF3D7_0114800	1.11
PF3D7_0101000	0.4			PF3D7_0101000	0.32
PF3D7_0100700	2.5			PF3D7_0100700	2.45
PF3D7_0113400	1.06			PF3D7_0113400	1.03
PF3D7_0105700	1.07			PF3D7_0105700	0.96
PF3D7_0114900	0.89			PF3D7_0114900	1.02
PF3D7_0110100	1.06			PF3D7_0110100	1.09
PF3D7_0107200	0.46			PF3D7_0107200	0.54
PF3D7_0106200	0.84			PF3D7_0106200	0.94
PF3D7_0109850	0.58			PF3D7_0109850	0.55
PF3D7_0100400	0.28			PF3D7_0100400	0.26
PF3D7_0105100	0.92			PF3D7_0105100	0.98
PF3D7_0109200	0.97			PF3D7_0109200	1.07
PF3D7_0113700	0.84			PF3D7_0113700	0.88
PF3D7_0105400	0.7			PF3D7_0105400	0.7
PF3D7_0107800	1.03			PF3D7_0107800	1.02
PF3D7_0100900	0.71			PF3D7_0100900	0.65
PF3D7_0209400	0.93			PF3D7_0209400	0.97
PF3D7_0214100	1.08			PF3D7_0214100	0.98
PF3D7_0205000	0.99			PF3D7_0205000	1.08
PF3D7_0210400	0.78			PF3D7_0210400	0.76
PF3D7_0207000	1.03			PF3D7_0207000	0.95
PF3D7_0222900	0.75			PF3D7_0222900	0.46
PF3D7_0214600	1.07			PF3D7_0214600	1.07
PF3D7_0203200	1.05			PF3D7_0203200	1.08
PF3D7_0218500	0.65			PF3D7_0218500	0.86
PF3D7_0222200	0.39			PF3D7_0222200	0.47
PF3D7_0208600	1.18			PF3D7_0208600	1.19
PF3D7_0210900	0.97			PF3D7_0210900	1.15
PF3D7_0209700	0.92			PF3D7_0209700	0.88
PF3D7_0200500	0.63			PF3D7_0200500	0.61
PF3D7_0213600	0.95			PF3D7_0213600	0.98
PF3D7_0222500	3.18			PF3D7_0222500	3.16
PF3D7_0217300	0.78			PF3D7_0217300	0.77
PF3D7_0223100	0.7			PF3D7_0223100	0.66
PF3D7_0218100	0.84			PF3D7_0218100	0.87
PF3D7_0212900	1.09			PF3D7_0212900	1.08
PF3D7_0209200	0.74			PF3D7_0209200	0.8
PF3D7_0220600	0.84			PF3D7_0220600	0.97
PF3D7_0215500	0.94			PF3D7_0215500	0.87
PF3D7_0208900	1.1			PF3D7_0208900	1.04
PF3D7_0201300	1.52			PF3D7_0201300	1.45
PF3D7_0211600	1.1			PF3D7_0211600	1.11
PF3D7_0219100	0.93			PF3D7_0219100	1.09
PF3D7_0206900	0.88			PF3D7_0206900	0.93
PF3D7_0201400	0.79			PF3D7_0201400	0.89
PF3D7_0203300	0.94			PF3D7_0203300	0.98
PF3D7_0202300	0.94			PF3D7_0202300	0.96
PF3D7_0202700	1.05			PF3D7_0202700	1.05
PF3D7_0215400	1.07			PF3D7_0215400	0.99
PF3D7_0215100	0.66			PF3D7_0215100	0.76
PF3D7_0214000	1.16			PF3D7_0214000	1.09
PF3D7_0208300	1.03			PF3D7_0208300	1.05
PF3D7_0221800	0.98			PF3D7_0221800	1.07
PF3D7_0220400	0.99			PF3D7_0220400	1.1
PF3D7_0223200	0.71			PF3D7_0223200	0.55
PF3D7_0213800	1.0			PF3D7_0213800	1.0
PF3D7_0213300	0.65			PF3D7_0213300	0.73
PF3D7_0210200	1.13			PF3D7_0210200	1.01
PF3D7_0216500	1.03			PF3D7_0216500	1.02
PF3D7_0211900	0.94			PF3D7_0211900	0.9
PF3D7_0217700	0.74			PF3D7_0217700	0.78
PF3D7_0201900	1.24			PF3D7_0201900	1.01
PF3D7_0219600	1.14			PF3D7_0219600	1.17
PF3D7_0204800	0.94			PF3D7_0204800	1.0
PF3D7_0212200	0.83			PF3D7_0212200	0.86
PF3D7_0214800	1.03			PF3D7_0214800	0.96
PF3D7_0210100	0.49			PF3D7_0210100	0.57
PF3D7_0209800	0.98			PF3D7_0209800	0.93
PF3D7_0211800	1.1			PF3D7_0211800	1.02
PF3D7_0207600	1.12			PF3D7_0207600	0.98
PF3D7_0220900	1.05			PF3D7_0220900	1.05
PF3D7_0203400	0.5			PF3D7_0203400	0.57
PF3D7_0220200	0.85			PF3D7_0220200	1.06
PF3D7_0217100	1.11			PF3D7_0217100	1.02
PF3D7_0214900	0.91			PF3D7_0214900	0.97
PF3D7_0223400	0.28			PF3D7_0223400	0.21
PF3D7_0210600	0.79			PF3D7_0210600	0.91
PF3D7_0218700	1.07			PF3D7_0218700	1.05
PF3D7_0210300	0.92			PF3D7_0210300	0.99
PF3D7_0222300	0.47			PF3D7_0222300	0.59
PF3D7_0204500	0.84			PF3D7_0204500	1.02
PF3D7_0216000	1.26			PF3D7_0216000	1.22
PF3D7_0205400	1.01			PF3D7_0205400	1.07
PF3D7_0208500	0.69			PF3D7_0208500	0.84
PF3D7_0215000	1.15			PF3D7_0215000	0.97
PF3D7_0211400	0.76			PF3D7_0211400	0.77
PF3D7_0207300	1.06			PF3D7_0207300	0.95
PF3D7_0201500	0.84			PF3D7_0201500	1.05
PF3D7_0205600	1.01			PF3D7_0205600	1.02
PF3D7_0212600	0.91			PF3D7_0212600	0.91
PF3D7_0212300	0.85			PF3D7_0212300	0.85
PF3D7_0206600	0.52			PF3D7_0206600	0.56
PF3D7_0201700	1.11			PF3D7_0201700	1.15
PF3D7_0205100	0.85			PF3D7_0205100	0.97
PF3D7_0209000	1.18			PF3D7_0209000	1.08
PF3D7_0219300	0.75			PF3D7_0219300	0.9
PF3D7_0202900	0.78			PF3D7_0202900	0.76
PF3D7_0214700	0.62			PF3D7_0214700	0.69
PF3D7_0221000	1.05			PF3D7_0221000	0.98
PF3D7_0202400	1.23			PF3D7_0202400	1.29
PF3D7_0218300	0.5			PF3D7_0218300	0.54
PF3D7_0209500	1.02			PF3D7_0209500	1.05
PF3D7_0210500	1.09			PF3D7_0210500	1.11
PF3D7_0208200	1.12			PF3D7_0208200	1.02
PF3D7_0211500	1.04			PF3D7_0211500	1.01
PF3D7_0222600	0.23			PF3D7_0222600	0.14
PF3D7_0220800	0.98			PF3D7_0220800	1.09
PF3D7_0222400	0.86			PF3D7_0222400	0.68
PF3D7_0222000	0.72			PF3D7_0222000	0.74
PF3D7_0200200	0.63			PF3D7_0200200	0.65
PF3D7_0217000	0.72			PF3D7_0217000	0.74
PF3D7_0217600	0.86			PF3D7_0217600	0.91
PF3D7_0215800	1.12			PF3D7_0215800	1.02
PF3D7_0205500	0.57			PF3D7_0205500	0.64
PF3D7_0203000	1.24			PF3D7_0203000	1.27
PF3D7_0219200	0.6			PF3D7_0219200	0.75
PF3D7_0207200	0.92			PF3D7_0207200	1.0
PF3D7_0221200	0.94			PF3D7_0221200	1.13
PF3D7_0200400	1.18			PF3D7_0200400	1.16
PF3D7_0220500	1.0			PF3D7_0220500	1.08
PF3D7_0207800	1.13			PF3D7_0207800	0.99
PF3D7_0201100	0.68			PF3D7_0201100	0.46
PF3D7_0211200	0.83			PF3D7_0211200	1.0
PF3D7_0204200	0.54			PF3D7_0204200	0.54
PF3D7_0212700	1.19			PF3D7_0212700	1.1
PF3D7_0207700	1.18			PF3D7_0207700	1.06
PF3D7_0216600	1.02			PF3D7_0216600	1.02
PF3D7_0207100	1.05			PF3D7_0207100	1.09
PF3D7_0208100	0.94			PF3D7_0208100	1.03
PF3D7_0219900	0.69			PF3D7_0219900	0.81
PF3D7_0211300	0.84			PF3D7_0211300	0.88
PF3D7_0206700	0.94			PF3D7_0206700	0.98
PF3D7_0215200	1.07			PF3D7_0215200	1.08
PF3D7_0203800	0.67			PF3D7_0203800	0.74
PF3D7_0207900	1.06			PF3D7_0207900	0.98
PF3D7_0206100	0.59			PF3D7_0206100	0.59
PF3D7_0201800	0.95			PF3D7_0201800	0.92
PF3D7_0215600	0.96			PF3D7_0215600	1.08
PF3D7_0221700	1.19			PF3D7_0221700	1.28
PF3D7_0217900	1.08			PF3D7_0217900	1.1
PF3D7_0204300	1.15			PF3D7_0204300	1.19
PF3D7_0219800	0.93			PF3D7_0219800	1.01
PF3D7_0222800	0.56			PF3D7_0222800	0.54
PF3D7_0217800	0.72			PF3D7_0217800	0.7
PF3D7_0203600	1.02			PF3D7_0203600	0.93
PF3D7_0211100	1.08			PF3D7_0211100	1.11
PF3D7_0219500	1.01			PF3D7_0219500	1.02
PF3D7_0217500	0.96			PF3D7_0217500	0.95
PF3D7_0204400	0.73			PF3D7_0204400	0.72
PF3D7_0204100	1.09			PF3D7_0204100	1.06
PF3D7_0200300	4.13			PF3D7_0200300	2.17
PF3D7_0202100	0.95			PF3D7_0202100	1.0
PF3D7_0223500	0.68			PF3D7_0223500	0.55
PF3D7_0210700	0.98			PF3D7_0210700	1.06
PF3D7_0210000	0.55			PF3D7_0210000	0.6
PF3D7_0204000	1.01			PF3D7_0204000	1.02
PF3D7_0208000	1.11			PF3D7_0208000	0.97
PF3D7_0207400	1.09			PF3D7_0207400	1.01
PF3D7_0201600	0.91			PF3D7_0201600	1.0
PF3D7_0203700	1.19			PF3D7_0203700	1.02
PF3D7_0221300	1.01			PF3D7_0221300	1.16
PF3D7_0205800	0.67			PF3D7_0205800	0.71
PF3D7_0213500	0.82			PF3D7_0213500	0.83
PF3D7_0202500	0.95			PF3D7_0202500	0.91
PF3D7_0218200	0.92			PF3D7_0218200	0.97
PF3D7_0201200	1.27			PF3D7_0201200	1.14
PF3D7_0205700	0.52			PF3D7_0205700	0.55
PF3D7_0216200	0.74			PF3D7_0216200	0.83
PF3D7_0204900	0.86			PF3D7_0204900	0.78
PF3D7_0213000	0.69			PF3D7_0213000	0.79
PF3D7_0220000	1.18			PF3D7_0220000	1.1
PF3D7_0206000	1.12			PF3D7_0206000	1.07
PF3D7_0221650	1.13			PF3D7_0221650	1.22
PF3D7_0217400	0.76			PF3D7_0217400	0.79
PF3D7_0220100	1.04			PF3D7_0220100	1.06
PF3D7_0218000	0.95			PF3D7_0218000	0.83
PF3D7_0208700	0.65			PF3D7_0208700	0.61
PF3D7_0215700	1.13			PF3D7_0215700	0.92
PF3D7_0200900	0.2			PF3D7_0200900	0.18
PF3D7_0214500	1.02			PF3D7_0214500	0.9
PF3D7_0213400	0.84			PF3D7_0213400	0.9
PF3D7_0211700	1.09			PF3D7_0211700	1.09
PF3D7_0212000	0.61			PF3D7_0212000	0.71
PF3D7_0214400	0.96			PF3D7_0214400	0.95
PF3D7_0219400	0.75			PF3D7_0219400	0.73
PF3D7_0220300	0.82			PF3D7_0220300	0.91
PF3D7_0208400	0.95			PF3D7_0208400	1.0
PF3D7_0209100	1.02			PF3D7_0209100	0.98
PF3D7_0214200	0.64			PF3D7_0214200	0.68
PF3D7_0202200	0.8			PF3D7_0202200	1.02
PF3D7_0205300	0.78			PF3D7_0205300	0.86
PF3D7_0212800	1.08			PF3D7_0212800	1.07
PF3D7_0200700	0.05			PF3D7_0200700	0.04
PF3D7_0223300	0.66			PF3D7_0223300	0.53
PF3D7_0212100	1.13			PF3D7_0212100	0.96
PF3D7_0201000	1.98			PF3D7_0201000	1.71
PF3D7_0219700	0.97			PF3D7_0219700	1.05
PF3D7_0207500	1.08			PF3D7_0207500	1.03
PF3D7_0213100	1.02			PF3D7_0213100	1.16
PF3D7_0209600	1.01			PF3D7_0209600	0.95
PF3D7_0215900	0.64			PF3D7_0215900	0.66
PF3D7_0212400	1.0			PF3D7_0212400	0.96
PF3D7_0200800	0.63			PF3D7_0200800	0.39
PF3D7_0206200	1.11			PF3D7_0206200	0.95
PF3D7_0212500	1.04			PF3D7_0212500	1.05
PF3D7_0204700	1.05			PF3D7_0204700	0.99
PF3D7_0221900	1.71			PF3D7_0221900	1.73
PF3D7_0221400	1.25			PF3D7_0221400	1.12
PF3D7_0214300	1.11			PF3D7_0214300	0.99
PF3D7_0204600	0.95			PF3D7_0204600	1.04
PF3D7_0217200	0.91			PF3D7_0217200	0.95
PF3D7_0213900	1.06			PF3D7_0213900	1.02
PF3D7_0213200	0.9			PF3D7_0213200	0.9
PF3D7_0218400	1.09			PF3D7_0218400	1.09
PF3D7_0205200	0.82			PF3D7_0205200	0.87
PF3D7_0203100	1.14			PF3D7_0203100	1.12
PF3D7_0200600	0.98			PF3D7_0200600	0.89
PF3D7_0221100	1.13			PF3D7_0221100	1.01
PF3D7_0202000	1.06			PF3D7_0202000	0.95
PF3D7_0206800	1.02			PF3D7_0206800	1.05
PF3D7_0218600	0.99			PF3D7_0218600	1.01
PF3D7_0205900	1.09			PF3D7_0205900	1.01
PF3D7_0209300	0.98			PF3D7_0209300	0.94
PF3D7_0216100	0.92			PF3D7_0216100	0.87
PF3D7_0222100	0.93			PF3D7_0222100	1.09
PF3D7_0203900	0.96			PF3D7_0203900	0.96
PF3D7_0213700	0.74			PF3D7_0213700	0.79
PF3D7_0215300	1.09			PF3D7_0215300	1.19
PF3D7_0208800	0.92			PF3D7_0208800	0.98
PF3D7_0206300	1.06			PF3D7_0206300	1.02
PF3D7_0220700	0.82			PF3D7_0220700	0.84
PF3D7_0202800	0.61			PF3D7_0202800	0.66
PF3D7_0216400	0.97			PF3D7_0216400	0.97
PF3D7_0216800	1.09			PF3D7_0216800	0.86
PF3D7_0221500	0.98			PF3D7_0221500	1.15
PF3D7_0216700	1.06			PF3D7_0216700	1.11
PF3D7_0210800	1.0			PF3D7_0210800	1.02
PF3D7_0200100	0.42			PF3D7_0200100	0.32
PF3D7_0202600	1.08			PF3D7_0202600	1.13
PF3D7_0206500	1.04			PF3D7_0206500	1.04
PF3D7_0222700	0.91			PF3D7_0222700	1.18
PF3D7_0216300	1.07			PF3D7_0216300	1.07
PF3D7_0221600	1.0			PF3D7_0221600	1.16
PF3D7_0216900	1.03			PF3D7_0216900	1.04
PF3D7_0324800	0.53			PF3D7_0324800	0.55
PF3D7_0301800	0.85			PF3D7_0301800	0.94
PF3D7_0311400	1.05			PF3D7_0311400	1.04
PF3D7_0319500	0.73			PF3D7_0319500	0.76
PF3D7_0300600	0.78			PF3D7_0300600	0.55
PF3D7_0303500	1.07			PF3D7_0303500	1.08
PF3D7_0311900	1.1			PF3D7_0311900	1.06
PF3D7_0318400	0.67			PF3D7_0318400	0.66
PF3D7_0313500	1.01			PF3D7_0313500	0.94
PF3D7_0322900	0.93			PF3D7_0322900	1.05
PF3D7_0322400	1.0			PF3D7_0322400	1.07
PF3D7_0318700	1.04			PF3D7_0318700	0.97
PF3D7_0305200	1.11			PF3D7_0305200	1.2
PF3D7_0308700	0.99			PF3D7_0308700	0.98
PF3D7_0323700	1.13			PF3D7_0323700	1.34
PF3D7_0306200	0.67			PF3D7_0306200	0.83
PF3D7_0316300	0.85			PF3D7_0316300	0.89
PF3D7_0307100	0.62			PF3D7_0307100	0.75
PF3D7_0316900	0.9			PF3D7_0316900	0.93
PF3D7_0303800	1.02			PF3D7_0303800	1.12
PF3D7_0318900	1.06			PF3D7_0318900	1.15
PF3D7_0300700	1.33			PF3D7_0300700	1.13
PF3D7_0324500	0.49			PF3D7_0324500	0.69
PF3D7_0300100	0.67			PF3D7_0300100	0.55
PF3D7_0313800	0.84			PF3D7_0313800	0.92
PF3D7_0315900	0.81			PF3D7_0315900	0.79
PF3D7_0301200	0.97			PF3D7_0301200	1.05
PF3D7_0305700	0.76			PF3D7_0305700	0.69
PF3D7_0304500	0.96			PF3D7_0304500	0.92
PF3D7_0314500	0.84			PF3D7_0314500	1.02
PF3D7_0316500	1.01			PF3D7_0316500	1.06
PF3D7_0305900	0.85			PF3D7_0305900	0.85
PF3D7_0320400	1.17			PF3D7_0320400	1.02
PF3D7_0305600	1.11			PF3D7_0305600	1.13
PF3D7_0310800	0.67			PF3D7_0310800	0.76
PF3D7_0304100	1.07			PF3D7_0304100	1.08
PF3D7_0303200	1.08			PF3D7_0303200	1.12
PF3D7_0309100	0.5			PF3D7_0309100	0.53
PF3D7_0311000	0.87			PF3D7_0311000	0.85
PF3D7_0317800	0.82			PF3D7_0317800	0.88
PF3D7_0306400	1.03			PF3D7_0306400	1.04
PF3D7_0303900	0.8			PF3D7_0303900	0.84
PF3D7_0315400	0.99			PF3D7_0315400	1.03
PF3D7_0311700	0.64			PF3D7_0311700	0.68
PF3D7_0303000	1.11			PF3D7_0303000	1.1
PF3D7_0312400	0.63			PF3D7_0312400	0.59
PF3D7_0321400	0.75			PF3D7_0321400	0.9
PF3D7_0321300	0.95			PF3D7_0321300	1.0
PF3D7_0317900	1.04			PF3D7_0317900	1.06
PF3D7_0301700	0.88			PF3D7_0301700	0.99
PF3D7_0319600	0.76			PF3D7_0319600	0.87
PF3D7_0309600	0.84			PF3D7_0309600	0.92
PF3D7_0305500	1.07			PF3D7_0305500	0.98
PF3D7_0313100	0.84			PF3D7_0313100	0.91
PF3D7_0304900	0.92			PF3D7_0304900	0.93
PF3D7_0300300	0.34			PF3D7_0300300	0.25
PF3D7_0302500	0.35			PF3D7_0302500	0.3
PF3D7_0323900	0.95			PF3D7_0323900	0.9
PF3D7_0323300	1.04			PF3D7_0323300	0.99
PF3D7_0309800	0.69			PF3D7_0309800	0.66
PF3D7_0307400	0.8			PF3D7_0307400	0.84
PF3D7_0320900	0.49			PF3D7_0320900	0.51
PF3D7_0305300	0.99			PF3D7_0305300	1.02
PF3D7_0315700	1.08			PF3D7_0315700	1.01
PF3D7_0303400	0.91			PF3D7_0303400	0.98
PF3D7_0308300	0.96			PF3D7_0308300	0.94
PF3D7_0306700	0.56			PF3D7_0306700	0.62
PF3D7_0312000	0.46			PF3D7_0312000	0.58
PF3D7_0300200	0.47			PF3D7_0300200	0.51
PF3D7_0320500	1.05			PF3D7_0320500	0.95
PF3D7_0308500	0.57			PF3D7_0308500	0.64
PF3D7_0316100	1.0			PF3D7_0316100	0.89
PF3D7_0309700	0.94			PF3D7_0309700	1.0
PF3D7_0314900	1.19			PF3D7_0314900	1.16
PF3D7_0314100	0.56			PF3D7_0314100	0.58
PF3D7_0316600	0.88			PF3D7_0316600	0.82
PF3D7_0304600	1.19			PF3D7_0304600	1.46
PF3D7_0322500	0.95			PF3D7_0322500	1.0
PF3D7_0311200	1.08			PF3D7_0311200	1.03
PF3D7_0305800	1.08			PF3D7_0305800	1.17
PF3D7_0310200	1.0			PF3D7_0310200	0.9
PF3D7_0304000	1.03			PF3D7_0304000	1.06
PF3D7_0324100	0.52			PF3D7_0324100	0.42
PF3D7_0313000	0.78			PF3D7_0313000	0.88
PF3D7_0302900	1.1			PF3D7_0302900	1.16
PF3D7_0315200	1.23			PF3D7_0315200	1.05
PF3D7_0320700	0.5			PF3D7_0320700	0.59
PF3D7_0303700	0.97			PF3D7_0303700	1.09
PF3D7_0322000	0.88			PF3D7_0322000	1.0
PF3D7_0313600	0.87			PF3D7_0313600	0.91
PF3D7_0307200	0.86			PF3D7_0307200	1.04
PF3D7_0324300	0.56			PF3D7_0324300	0.5
PF3D7_0307700	1.04			PF3D7_0307700	0.9
PF3D7_0310500	1.1			PF3D7_0310500	1.04
PF3D7_0313900	0.9			PF3D7_0313900	0.89
PF3D7_0300800	0.05			PF3D7_0300800	0.01
PF3D7_0300400	0.55			PF3D7_0300400	0.59
PF3D7_0315000	0.89			PF3D7_0315000	0.88
PF3D7_0306000	0.72			PF3D7_0306000	0.86
PF3D7_0300500	0.65			PF3D7_0300500	0.68
PF3D7_0311100	0.91			PF3D7_0311100	0.93
PF3D7_0317700	1.02			PF3D7_0317700	0.98
PF3D7_0304300	1.02			PF3D7_0304300	1.1
PF3D7_0307300	0.95			PF3D7_0307300	0.97
PF3D7_0302600	1.17			PF3D7_0302600	1.11
PF3D7_0314700	1.16			PF3D7_0314700	1.04
PF3D7_0319800	1.0			PF3D7_0319800	0.97
PF3D7_0311800	0.86			PF3D7_0311800	0.89
PF3D7_0316000	0.84			PF3D7_0316000	0.9
PF3D7_0302200	0.7			PF3D7_0302200	0.74
PF3D7_0315500	0.84			PF3D7_0315500	1.12
PF3D7_0320000	0.69			PF3D7_0320000	0.69
PF3D7_0312900	0.8			PF3D7_0312900	0.85
PF3D7_0301000	0.0			PF3D7_0301000	0.0
PF3D7_0313200	0.91			PF3D7_0313200	0.99
PF3D7_0314800	1.1			PF3D7_0314800	1.22
PF3D7_0302800	1.03			PF3D7_0302800	0.94
PF3D7_0320200	1.03			PF3D7_0320200	1.19
PF3D7_0315800	1.0			PF3D7_0315800	0.93
PF3D7_0323200	0.96			PF3D7_0323200	1.0
PF3D7_0307800	1.11			PF3D7_0307800	1.06
PF3D7_0319700	1.05			PF3D7_0319700	1.04
PF3D7_0306800	1.09			PF3D7_0306800	1.0
PF3D7_0303100	1.16			PF3D7_0303100	1.08
PF3D7_0314300	0.9			PF3D7_0314300	1.0
PF3D7_0304400	0.86			PF3D7_0304400	0.91
PF3D7_0321100	0.96			PF3D7_0321100	1.01
PF3D7_0316800	0.73			PF3D7_0316800	0.73
PF3D7_0311300	0.93			PF3D7_0311300	1.03
PF3D7_0316200	1.02			PF3D7_0316200	1.04
PF3D7_0317500	1.12			PF3D7_0317500	1.11
PF3D7_0312800	0.6			PF3D7_0312800	0.58
PF3D7_0322600	1.04			PF3D7_0322600	1.15
PF3D7_0314600	0.92			PF3D7_0314600	0.97
PF3D7_0312100	1.02			PF3D7_0312100	0.96
PF3D7_0310000	0.7			PF3D7_0310000	0.72
PF3D7_0304700	0.87			PF3D7_0304700	0.91
PF3D7_0301900	1.0			PF3D7_0301900	0.92
PF3D7_0321600	1.06			PF3D7_0321600	1.09
PF3D7_0324600	1.8			PF3D7_0324600	0.84
PF3D7_0311500	0.8			PF3D7_0311500	0.84
PF3D7_0319200	1.08			PF3D7_0319200	1.1
PF3D7_0308800	0.64			PF3D7_0308800	0.69
PF3D7_0302300	0.0			PF3D7_0302300	0.0
PF3D7_0308900	1.16			PF3D7_0308900	0.99
PF3D7_0323000	0.62			PF3D7_0323000	0.85
PF3D7_0310900	1.01			PF3D7_0310900	0.97
PF3D7_0318000	1.08			PF3D7_0318000	0.97
PF3D7_0306100	1.0			PF3D7_0306100	0.98
PF3D7_0319300	0.9			PF3D7_0319300	1.03
PF3D7_0310700	0.84			PF3D7_0310700	0.79
PF3D7_0320100	0.71			PF3D7_0320100	0.8
PF3D7_0320600	0.38			PF3D7_0320600	0.53
PF3D7_0320300	1.08			PF3D7_0320300	1.03
PF3D7_0309200	1.1			PF3D7_0309200	1.09
PF3D7_0310300	1.02			PF3D7_0310300	1.03
PF3D7_0310100	0.9			PF3D7_0310100	0.89
PF3D7_0324700	1.08			PF3D7_0324700	0.49
PF3D7_0322800	0.71			PF3D7_0322800	0.76
PF3D7_0301500	0.88			PF3D7_0301500	0.97
PF3D7_0324900	0.67			PF3D7_0324900	0.58
PF3D7_0323500	0.81			PF3D7_0323500	0.87
PF3D7_0307500	0.88			PF3D7_0307500	0.79
PF3D7_0323400	1.21			PF3D7_0323400	1.16
PF3D7_0314200	1.0			PF3D7_0314200	1.03
PF3D7_0323800	0.0			PF3D7_0323800	0.0
PF3D7_0324000	0.64			PF3D7_0324000	0.62
PF3D7_0303300	0.9			PF3D7_0303300	0.89
PF3D7_0318800	0.87			PF3D7_0318800	0.86
PF3D7_0305000	0.93			PF3D7_0305000	1.05
PF3D7_0312200	1.02			PF3D7_0312200	1.09
PF3D7_0310400	1.07			PF3D7_0310400	1.03
PF3D7_0321700	1.0			PF3D7_0321700	1.05
PF3D7_0323100	1.06			PF3D7_0323100	1.11
PF3D7_0306600	0.9			PF3D7_0306600	0.95
PF3D7_0315600	0.8			PF3D7_0315600	0.94
PF3D7_0306500	0.97			PF3D7_0306500	0.86
PF3D7_0319000	1.14			PF3D7_0319000	1.09
PF3D7_0302000	1.1			PF3D7_0302000	1.07
PF3D7_0321900	0.95			PF3D7_0321900	0.95
PF3D7_0309300	1.2			PF3D7_0309300	1.02
PF3D7_0308100	1.11			PF3D7_0308100	1.05
PF3D7_0302700	0.99			PF3D7_0302700	1.0
PF3D7_0311600	0.97			PF3D7_0311600	1.1
PF3D7_0321800	1.04			PF3D7_0321800	1.03
PF3D7_0317000	0.78			PF3D7_0317000	0.74
PF3D7_0317200	1.13			PF3D7_0317200	1.09
PF3D7_0303600	0.87			PF3D7_0303600	0.97
PF3D7_0318300	0.91			PF3D7_0318300	0.92
PF3D7_0301300	0.97			PF3D7_0301300	1.09
PF3D7_0321500	1.12			PF3D7_0321500	1.06
PF3D7_0321200	0.75			PF3D7_0321200	0.77
PF3D7_0304800	0.98			PF3D7_0304800	1.0
PF3D7_0307600	1.0			PF3D7_0307600	0.99
PF3D7_0301400	0.79			PF3D7_0301400	0.85
PF3D7_0308600	1.1			PF3D7_0308600	0.97
PF3D7_0318100	1.08			PF3D7_0318100	1.12
PF3D7_0306900	0.66			PF3D7_0306900	0.67
PF3D7_0312500	0.89			PF3D7_0312500	0.96
PF3D7_0301100	0.95			PF3D7_0301100	1.12
PF3D7_0317300	1.05			PF3D7_0317300	1.01
PF3D7_0309500	1.0			PF3D7_0309500	1.0
PF3D7_0316700	0.69			PF3D7_0316700	0.73
PF3D7_0306300	0.52			PF3D7_0306300	0.49
PF3D7_0309900	0.99			PF3D7_0309900	1.02
PF3D7_0313700	0.58			PF3D7_0313700	0.69
PF3D7_0305400	0.71			PF3D7_0305400	0.76
PF3D7_0322200	0.81			PF3D7_0322200	0.88
PF3D7_0301600	1.03			PF3D7_0301600	1.0
PF3D7_0324400	0.68			PF3D7_0324400	0.68
PF3D7_0312300	0.83			PF3D7_0312300	0.92
PF3D7_0318500	1.13			PF3D7_0318500	1.06
PF3D7_0322700	1.03			PF3D7_0322700	1.06
PF3D7_0318200	1.17			PF3D7_0318200	1.0
PF3D7_0315300	0.95			PF3D7_0315300	0.95
PF3D7_0321000	0.93			PF3D7_0321000	1.21
PF3D7_0315100	1.04			PF3D7_0315100	1.09
PF3D7_0314000	0.82			PF3D7_0314000	0.77
PF3D7_0318600	1.1			PF3D7_0318600	1.09
PF3D7_0309000	0.76			PF3D7_0309000	0.85
PF3D7_0308000	1.03			PF3D7_0308000	0.98
PF3D7_0305100	1.06			PF3D7_0305100	1.02
PF3D7_0314400	0.99			PF3D7_0314400	0.99
PF3D7_0323600	1.01			PF3D7_0323600	1.09
PF3D7_0320800	0.84			PF3D7_0320800	0.9
PF3D7_0317100	0.98			PF3D7_0317100	0.95
PF3D7_0308200	1.04			PF3D7_0308200	1.03
PF3D7_0322100	1.1			PF3D7_0322100	1.06
PF3D7_0307900	1.03			PF3D7_0307900	1.06
PF3D7_0313400	1.01			PF3D7_0313400	1.03
PF3D7_0300900	0.04			PF3D7_0300900	0.04
PF3D7_0313300	0.71			PF3D7_0313300	0.66
PF3D7_0304200	1.05			PF3D7_0304200	1.11
PF3D7_0310600	0.99			PF3D7_0310600	0.91
PF3D7_0316400	1.11			PF3D7_0316400	1.12
PF3D7_0317600	0.57			PF3D7_0317600	0.58
PF3D7_0322300	1.01			PF3D7_0322300	0.96
PF3D7_0302100	1.13			PF3D7_0302100	1.09
PF3D7_0319100	0.71			PF3D7_0319100	0.84
PF3D7_0319400	1.04			PF3D7_0319400	1.01
PF3D7_0317400	0.8			PF3D7_0317400	0.87
PF3D7_0319900	0.97			PF3D7_0319900	1.0
PF3D7_0324200	0.57			PF3D7_0324200	0.55
PF3D7_0412000	1.04			PF3D7_0412000	0.96
PF3D7_0415900	0.79			PF3D7_0415900	0.71
PF3D7_0422800	0.6			PF3D7_0422800	0.72
PF3D7_0410900	1.01			PF3D7_0410900	1.07
PF3D7_0412300	1.09			PF3D7_0412300	0.98
PF3D7_0415300	1.06			PF3D7_0415300	0.97
PF3D7_0406000	0.99			PF3D7_0406000	0.97
PF3D7_0402200	1.16			PF3D7_0402200	1.11
PF3D7_0424700	1.08			PF3D7_0424700	0.81
PF3D7_0417600	1.03			PF3D7_0417600	1.03
PF3D7_0415700	0.95			PF3D7_0415700	1.04
PF3D7_0409500	0.92			PF3D7_0409500	0.83
PF3D7_0405300	1.12			PF3D7_0405300	1.12
PF3D7_0415400	0.81			PF3D7_0415400	0.93
PF3D7_0419100	0.75			PF3D7_0419100	0.75
PF3D7_0401100	0.76			PF3D7_0401100	0.56
PF3D7_0414000	0.87			PF3D7_0414000	0.98
PF3D7_0404900	0.98			PF3D7_0404900	0.94
PF3D7_0406700	0.77			PF3D7_0406700	0.89
PF3D7_0412100	0.88			PF3D7_0412100	1.04
PF3D7_0419900	0.97			PF3D7_0419900	0.93
PF3D7_0425700	0.77			PF3D7_0425700	0.76
PF3D7_0425100	0.94			PF3D7_0425100	1.08
PF3D7_0426000	0.93			PF3D7_0426000	1.06
PF3D7_0408300	0.79			PF3D7_0408300	0.75
PF3D7_0412600	1.24			PF3D7_0412600	1.39
PF3D7_0417900	1.01			PF3D7_0417900	1.04
PF3D7_0416200	0.87			PF3D7_0416200	0.78
PF3D7_0402300	1.16			PF3D7_0402300	1.18
PF3D7_0416400	1.11			PF3D7_0416400	1.04
PF3D7_0400900	0.94			PF3D7_0400900	0.9
PF3D7_0405100	1.0			PF3D7_0405100	0.93
PF3D7_0414300	0.57			PF3D7_0414300	0.66
PF3D7_0415100	0.92			PF3D7_0415100	0.95
PF3D7_0409700	0.44			PF3D7_0409700	0.47
PF3D7_0423600	1.03			PF3D7_0423600	1.07
PF3D7_0423900	0.34			PF3D7_0423900	0.4
PF3D7_0415200	1.14			PF3D7_0415200	1.14
PF3D7_0400400	0.55			PF3D7_0400400	0.48
PF3D7_0409100	1.04			PF3D7_0409100	1.07
PF3D7_0402600	1.22			PF3D7_0402600	1.19
PF3D7_0409300	0.94			PF3D7_0409300	0.95
PF3D7_0424600	0.97			PF3D7_0424600	0.95
PF3D7_0416300	1.13			PF3D7_0416300	1.07
PF3D7_0415500	0.68			PF3D7_0415500	0.82
PF3D7_0419200	0.64			PF3D7_0419200	0.68
PF3D7_0414700	1.06			PF3D7_0414700	1.05
PF3D7_0401600	1.03			PF3D7_0401600	1.1
PF3D7_0412700	0.89			PF3D7_0412700	0.86
PF3D7_0416900	1.05			PF3D7_0416900	1.0
PF3D7_0413200	0.41			PF3D7_0413200	0.34
PF3D7_0415600	0.73			PF3D7_0415600	0.85
PF3D7_0418200	1.05			PF3D7_0418200	1.0
PF3D7_0425300	1.24			PF3D7_0425300	1.35
PF3D7_0403800	1.07			PF3D7_0403800	1.01
PF3D7_0401800	1.08			PF3D7_0401800	1.11
PF3D7_0421900	0.62			PF3D7_0421900	0.75
PF3D7_0422300	0.93			PF3D7_0422300	0.78
PF3D7_0407300	1.01			PF3D7_0407300	0.98
PF3D7_0411200	1.07			PF3D7_0411200	1.07
PF3D7_0422900	0.51			PF3D7_0422900	0.61
PF3D7_0414200	0.66			PF3D7_0414200	0.75
PF3D7_0421700	1.07			PF3D7_0421700	1.08
PF3D7_0415000	1.04			PF3D7_0415000	1.16
PF3D7_0405500	0.78			PF3D7_0405500	0.71
PF3D7_0422500	1.11			PF3D7_0422500	1.06
PF3D7_0402100	0.98			PF3D7_0402100	1.0
PF3D7_0410700	1.04			PF3D7_0410700	1.09
PF3D7_0409600	1.03			PF3D7_0409600	0.95
PF3D7_0411700	0.62			PF3D7_0411700	0.67
PF3D7_0408100	1.12			PF3D7_0408100	1.12
PF3D7_0401900	1.15			PF3D7_0401900	1.13
PF3D7_0405900	0.93			PF3D7_0405900	0.91
PF3D7_0407100	0.97			PF3D7_0407100	1.03
PF3D7_0420500	0.44			PF3D7_0420500	0.4
PF3D7_0419800	1.03			PF3D7_0419800	0.94
PF3D7_0403600	0.86			PF3D7_0403600	0.86
PF3D7_0421200	1.1			PF3D7_0421200	1.58
PF3D7_0412900	0.42			PF3D7_0412900	0.35
PF3D7_0404400	1.03			PF3D7_0404400	1.08
PF3D7_0422600	0.96			PF3D7_0422600	0.89
PF3D7_0416600	0.98			PF3D7_0416600	0.99
PF3D7_0425600	1.86			PF3D7_0425600	1.4
PF3D7_0408200	1.05			PF3D7_0408200	1.03
PF3D7_0422200	1.05			PF3D7_0422200	1.03
PF3D7_0407800	1.09			PF3D7_0407800	1.04
PF3D7_0404200	0.58			PF3D7_0404200	0.7
PF3D7_0411100	0.91			PF3D7_0411100	1.01
PF3D7_0410500	0.87			PF3D7_0410500	0.92
PF3D7_0416000	0.89			PF3D7_0416000	0.96
PF3D7_0406200	0.74			PF3D7_0406200	0.66
PF3D7_0419300	0.99			PF3D7_0419300	1.13
PF3D7_0420200	1.12			PF3D7_0420200	1.14
PF3D7_0424900	0.83			PF3D7_0424900	1.0
PF3D7_0409400	1.09			PF3D7_0409400	1.05
PF3D7_0401300	0.93			PF3D7_0401300	0.45
PF3D7_0421800	0.71			PF3D7_0421800	0.82
PF3D7_0410000	1.12			PF3D7_0410000	1.1
PF3D7_0421100	0.32			PF3D7_0421100	0.27
PF3D7_0408900	0.96			PF3D7_0408900	1.07
PF3D7_0404600	1.03			PF3D7_0404600	1.0
PF3D7_0413100	0.62			PF3D7_0413100	0.61
PF3D7_0405000	0.92			PF3D7_0405000	0.9
PF3D7_0420100	1.06			PF3D7_0420100	1.11
PF3D7_0421600	1.07			PF3D7_0421600	0.91
PF3D7_0401200	0.33			PF3D7_0401200	0.27
PF3D7_0421300	0.88			PF3D7_0421300	0.95
PF3D7_0420600	0.92			PF3D7_0420600	0.92
PF3D7_0422100	1.03			PF3D7_0422100	1.11
PF3D7_0406100	1.13			PF3D7_0406100	0.94
PF3D7_0413700	1.13			PF3D7_0413700	1.23
PF3D7_0400100	0.58			PF3D7_0400100	0.49
PF3D7_0409800	1.02			PF3D7_0409800	1.0
PF3D7_0419000	0.61			PF3D7_0419000	0.63
PF3D7_0407200	0.83			PF3D7_0407200	0.87
PF3D7_0407000	0.97			PF3D7_0407000	1.06
PF3D7_0405200	0.71			PF3D7_0405200	0.7
PF3D7_0423400	0.6			PF3D7_0423400	0.62
PF3D7_0410800	1.04			PF3D7_0410800	0.96
PF3D7_0424000	0.88			PF3D7_0424000	0.93
PF3D7_0407400	0.76			PF3D7_0407400	0.86
PF3D7_0408000	0.62			PF3D7_0408000	0.89
PF3D7_0423500	0.89			PF3D7_0423500	0.8
PF3D7_0403500	0.92			PF3D7_0403500	0.98
PF3D7_0414600	0.8			PF3D7_0414600	0.85
PF3D7_0400600	0.15			PF3D7_0400600	0.07
PF3D7_0402400	0.88			PF3D7_0402400	0.89
PF3D7_0410300	0.99			PF3D7_0410300	0.97
PF3D7_0406400	0.66			PF3D7_0406400	0.51
PF3D7_0400500	0.81			PF3D7_0400500	0.77
PF3D7_0406800	0.65			PF3D7_0406800	0.62
PF3D7_0417400	1.04			PF3D7_0417400	1.04
PF3D7_0418000	1.01			PF3D7_0418000	0.98
PF3D7_0403900	1.07			PF3D7_0403900	1.1
PF3D7_0408500	0.99			PF3D7_0408500	1.02
PF3D7_0417300	0.98			PF3D7_0417300	0.98
PF3D7_0415800	1.1			PF3D7_0415800	1.02
PF3D7_0425200	1.46			PF3D7_0425200	1.63
PF3D7_0413400	1.19			PF3D7_0413400	1.08
PF3D7_0418700	1.12			PF3D7_0418700	1.02
PF3D7_0404000	0.81			PF3D7_0404000	0.78
PF3D7_0404100	0.97			PF3D7_0404100	0.97
PF3D7_0420000	1.06			PF3D7_0420000	1.02
PF3D7_0414500	0.55			PF3D7_0414500	0.64
PF3D7_0417200	1.06			PF3D7_0417200	1.11
PF3D7_0413300	1.53			PF3D7_0413300	1.46
PF3D7_0409900	0.72			PF3D7_0409900	0.71
PF3D7_0402800	1.18			PF3D7_0402800	0.94
PF3D7_0408800	1.0			PF3D7_0408800	0.96
PF3D7_0422000	0.54			PF3D7_0422000	0.67
PF3D7_0408700	0.8			PF3D7_0408700	0.81
PF3D7_0412400	0.46			PF3D7_0412400	0.44
PF3D7_0423200	0.91			PF3D7_0423200	0.94
PF3D7_0413800	0.96			PF3D7_0413800	0.94
PF3D7_0423300	0.91			PF3D7_0423300	0.98
PF3D7_0418100	1.05			PF3D7_0418100	1.0
PF3D7_0420900	0.42			PF3D7_0420900	0.37
PF3D7_0410400	0.89			PF3D7_0410400	0.88
PF3D7_0403100	1.03			PF3D7_0403100	1.11
PF3D7_0414800	1.04			PF3D7_0414800	1.01
PF3D7_0405400	1.19			PF3D7_0405400	0.97
PF3D7_0413600	0.95			PF3D7_0413600	0.97
PF3D7_0401500	1.65			PF3D7_0401500	1.55
PF3D7_0405700	1.1			PF3D7_0405700	1.02
PF3D7_0425500	0.28			PF3D7_0425500	0.22
PF3D7_0424300	1.12			PF3D7_0424300	1.03
PF3D7_0401700	1.01			PF3D7_0401700	1.17
PF3D7_0404500	1.03			PF3D7_0404500	0.93
PF3D7_0411000	1.03			PF3D7_0411000	0.93
PF3D7_0404300	0.82			PF3D7_0404300	0.82
PF3D7_0414900	0.45			PF3D7_0414900	0.43
PF3D7_0425400	0.99			PF3D7_0425400	1.06
PF3D7_0422400	0.93			PF3D7_0422400	0.86
PF3D7_0403200	1.35			PF3D7_0403200	1.52
PF3D7_0414400	0.92			PF3D7_0414400	1.04
PF3D7_0417000	0.83			PF3D7_0417000	0.82
PF3D7_0405800	0.86			PF3D7_0405800	0.83
PF3D7_0425000	1.1			PF3D7_0425000	1.18
PF3D7_0417500	0.52			PF3D7_0417500	0.59
PF3D7_0418600	1.08			PF3D7_0418600	1.05
PF3D7_0419600	0.86			PF3D7_0419600	0.75
PF3D7_0425900	0.36			PF3D7_0425900	0.36
PF3D7_0416800	0.88			PF3D7_0416800	0.82
PF3D7_0423000	0.87			PF3D7_0423000	0.94
PF3D7_0422700	1.09			PF3D7_0422700	0.91
PF3D7_0420400	0.86			PF3D7_0420400	0.98
PF3D7_0419700	0.83			PF3D7_0419700	0.99
PF3D7_0423100	0.68			PF3D7_0423100	0.86
PF3D7_0407600	1.02			PF3D7_0407600	1.04
PF3D7_0407500	0.92			PF3D7_0407500	0.91
PF3D7_0403300	0.74			PF3D7_0403300	0.71
PF3D7_0408600	1.17			PF3D7_0408600	1.06
PF3D7_0418300	1.17			PF3D7_0418300	0.99
PF3D7_0411300	1.13			PF3D7_0411300	1.11
PF3D7_0411900	1.04			PF3D7_0411900	0.99
PF3D7_0424400	1.1			PF3D7_0424400	1.09
PF3D7_0401000	1.9			PF3D7_0401000	1.69
PF3D7_0424200	1.14			PF3D7_0424200	1.19
PF3D7_0413900	1.1			PF3D7_0413900	1.14
PF3D7_0410600	0.92			PF3D7_0410600	1.06
PF3D7_0403400	0.99			PF3D7_0403400	1.01
PF3D7_0416100	1.13			PF3D7_0416100	1.02
PF3D7_0420700	0.64			PF3D7_0420700	0.55
PF3D7_0409000	0.99			PF3D7_0409000	1.05
PF3D7_0416500	0.97			PF3D7_0416500	0.89
PF3D7_0423700	0.82			PF3D7_0423700	0.84
PF3D7_0424100	1.03			PF3D7_0424100	1.03
PF3D7_0425250	1.07			PF3D7_0425250	1.09
PF3D7_0417700	0.82			PF3D7_0417700	0.77
PF3D7_0402000	0.96			PF3D7_0402000	1.09
PF3D7_0406900	1.09			PF3D7_0406900	1.07
PF3D7_0413500	1.1			PF3D7_0413500	0.96
PF3D7_0402700	1.32			PF3D7_0402700	1.38
PF3D7_0400200	1.14			PF3D7_0400200	0.96
PF3D7_0404700	0.98			PF3D7_0404700	0.9
PF3D7_0403700	0.94			PF3D7_0403700	1.02
PF3D7_0419500	1.07			PF3D7_0419500	1.0
PF3D7_0418900	0.89			PF3D7_0418900	0.9
PF3D7_0412200	0.9			PF3D7_0412200	0.89
PF3D7_0416700	0.81			PF3D7_0416700	0.99
PF3D7_0414100	1.05			PF3D7_0414100	1.16
PF3D7_0408400	0.94			PF3D7_0408400	1.07
PF3D7_0418400	0.74			PF3D7_0418400	0.81
PF3D7_0418500	0.63			PF3D7_0418500	0.71
PF3D7_0411400	0.98			PF3D7_0411400	0.99
PF3D7_0400700	0.31			PF3D7_0400700	0.28
PF3D7_0400300	0.67			PF3D7_0400300	0.59
PF3D7_0423800	0.73			PF3D7_0423800	0.74
PF3D7_0418800	0.55			PF3D7_0418800	0.61
PF3D7_0424500	1.01			PF3D7_0424500	1.07
PF3D7_0405600	0.85			PF3D7_0405600	0.82
PF3D7_0424800	1.09			PF3D7_0424800	1.0
PF3D7_0411800	1.14			PF3D7_0411800	1.14
PF3D7_0417100	1.0			PF3D7_0417100	0.97
PF3D7_0404800	1.13			PF3D7_0404800	1.16
PF3D7_0406500	1.07			PF3D7_0406500	1.11
PF3D7_0407900	1.1			PF3D7_0407900	1.0
PF3D7_0409200	1.05			PF3D7_0409200	1.05
PF3D7_0417800	1.14			PF3D7_0417800	1.11
PF3D7_0401400	0.64			PF3D7_0401400	0.57
PF3D7_0425800	0.56			PF3D7_0425800	0.47
PF3D7_0421500	1.38			PF3D7_0421500	1.2
PF3D7_0420300	1.07			PF3D7_0420300	0.93
PF3D7_0400800	0.35			PF3D7_0400800	0.31
PF3D7_0406600	0.81			PF3D7_0406600	0.73
PF3D7_0402900	0.33			PF3D7_0402900	0.27
PF3D7_0407700	0.97			PF3D7_0407700	0.96
PF3D7_0419400	1.03			PF3D7_0419400	1.02
PF3D7_0402500	0.68			PF3D7_0402500	0.74
PF3D7_0507200	1.1			PF3D7_0507200	0.96
PF3D7_0500900	1.01			PF3D7_0500900	1.04
PF3D7_0515900	1.01			PF3D7_0515900	1.11
PF3D7_0519700	0.82			PF3D7_0519700	1.83
PF3D7_0532200	0.84			PF3D7_0532200	1.07
PF3D7_0508700	1.12			PF3D7_0508700	1.12
PF3D7_0523800	1.11			PF3D7_0523800	1.14
PF3D7_0519600	1.2			PF3D7_0519600	2.26
PF3D7_0532400	1.05			PF3D7_0532400	1.19
PF3D7_0527500	1.0			PF3D7_0527500	1.03
PF3D7_0525000	1.07			PF3D7_0525000	1.01
PF3D7_0516200	0.64			PF3D7_0516200	0.69
PF3D7_0517100	0.86			PF3D7_0517100	0.89
PF3D7_0520800	1.16			PF3D7_0520800	2.24
PF3D7_0518300	0.68			PF3D7_0518300	0.64
PF3D7_0518400	0.76			PF3D7_0518400	0.78
PF3D7_0526600	1.18			PF3D7_0526600	1.05
PF3D7_0507500	1.06			PF3D7_0507500	0.94
PF3D7_0521100	1.06			PF3D7_0521100	2.06
PF3D7_0508200	0.67			PF3D7_0508200	0.67
PF3D7_0532100	0.9			PF3D7_0532100	1.01
PF3D7_0504700	1.17			PF3D7_0504700	1.19
PF3D7_0502800	0.79			PF3D7_0502800	0.94
PF3D7_0524900	1.01			PF3D7_0524900	0.96
PF3D7_0531200	0.98			PF3D7_0531200	1.04
PF3D7_0526800	1.09			PF3D7_0526800	1.08
PF3D7_0514900	0.97			PF3D7_0514900	0.94
PF3D7_0529200	0.72			PF3D7_0529200	0.76
PF3D7_0525800	1.0			PF3D7_0525800	1.11
PF3D7_0526300	1.0			PF3D7_0526300	0.94
PF3D7_0509100	1.19			PF3D7_0509100	1.2
PF3D7_0501900	0.91			PF3D7_0501900	0.96
PF3D7_0529300	0.99			PF3D7_0529300	0.98
PF3D7_0526400	0.91			PF3D7_0526400	0.84
PF3D7_0525300	0.97			PF3D7_0525300	0.93
PF3D7_0502300	0.93			PF3D7_0502300	1.17
PF3D7_0519500	1.06			PF3D7_0519500	1.76
PF3D7_0513200	1.02			PF3D7_0513200	0.96
PF3D7_0520300	0.53			PF3D7_0520300	0.99
PF3D7_0505000	1.0			PF3D7_0505000	1.0
PF3D7_0506700	1.06			PF3D7_0506700	1.03
PF3D7_0523700	0.98			PF3D7_0523700	1.03
PF3D7_0517800	0.99			PF3D7_0517800	0.87
PF3D7_0529800	1.02			PF3D7_0529800	1.09
PF3D7_0520900	1.1			PF3D7_0520900	2.12
PF3D7_0507000	0.62			PF3D7_0507000	0.6
PF3D7_0512600	0.54			PF3D7_0512600	0.6
PF3D7_0527900	1.02			PF3D7_0527900	1.01
PF3D7_0513600	0.99			PF3D7_0513600	1.0
PF3D7_0522200	0.78			PF3D7_0522200	1.55
PF3D7_0518200	0.88			PF3D7_0518200	0.84
PF3D7_0511300	1.1			PF3D7_0511300	1.12
PF3D7_0532700	1.26			PF3D7_0532700	1.11
PF3D7_0519800	1.22			PF3D7_0519800	2.3
PF3D7_0504600	0.92			PF3D7_0504600	0.94
PF3D7_0512300	0.87			PF3D7_0512300	1.0
PF3D7_0524500	0.68			PF3D7_0524500	0.79
PF3D7_0530500	0.96			PF3D7_0530500	0.99
PF3D7_0526100	0.88			PF3D7_0526100	1.0
PF3D7_0532800	1.47			PF3D7_0532800	1.47
PF3D7_0501400	1.4			PF3D7_0501400	1.11
PF3D7_0528500	0.5			PF3D7_0528500	0.56
PF3D7_0512900	0.94			PF3D7_0512900	0.95
PF3D7_0511900	1.09			PF3D7_0511900	0.96
PF3D7_0502200	0.98			PF3D7_0502200	1.11
PF3D7_0506300	0.94			PF3D7_0506300	0.93
PF3D7_0526200	0.7			PF3D7_0526200	0.81
PF3D7_0521700	1.11			PF3D7_0521700	2.23
PF3D7_0521500	1.06			PF3D7_0521500	2.02
PF3D7_0532900	1.48			PF3D7_0532900	1.4
PF3D7_0528700	0.88			PF3D7_0528700	1.09
PF3D7_0524600	0.88			PF3D7_0524600	0.99
PF3D7_0527600	0.59			PF3D7_0527600	0.62
PF3D7_0508500	1.07			PF3D7_0508500	1.0
PF3D7_0531300	1.05			PF3D7_0531300	1.14
PF3D7_0517300	0.74			PF3D7_0517300	0.78
PF3D7_0521000	1.13			PF3D7_0521000	2.31
PF3D7_0523200	1.03			PF3D7_0523200	2.02
PF3D7_0523000	1.17			PF3D7_0523000	2.25
PF3D7_0508900	1.16			PF3D7_0508900	1.07
PF3D7_0508100	1.1			PF3D7_0508100	1.07
PF3D7_0522900	1.19			PF3D7_0522900	2.09
PF3D7_0514200	0.92			PF3D7_0514200	0.94
PF3D7_0507600	1.0			PF3D7_0507600	0.97
PF3D7_0505700	1.09			PF3D7_0505700	1.02
PF3D7_0510500	1.2			PF3D7_0510500	1.24
PF3D7_0512000	0.54			PF3D7_0512000	0.57
PF3D7_0503600	0.64			PF3D7_0503600	0.69
PF3D7_0517700	1.04			PF3D7_0517700	1.06
PF3D7_0521300	1.07			PF3D7_0521300	2.12
PF3D7_0524100	0.99			PF3D7_0524100	1.03
PF3D7_0530400	1.02			PF3D7_0530400	0.97
PF3D7_0508000	1.02			PF3D7_0508000	1.12
PF3D7_0530750	0.61			PF3D7_0530750	0.51
PF3D7_0529400	0.85			PF3D7_0529400	0.84
PF3D7_0532500	0.74			PF3D7_0532500	0.9
PF3D7_0523300	0.62			PF3D7_0523300	0.75
PF3D7_0506800	1.01			PF3D7_0506800	1.07
PF3D7_0527100	0.43			PF3D7_0527100	0.52
PF3D7_0524700	0.65			PF3D7_0524700	0.7
PF3D7_0510300	1.04			PF3D7_0510300	1.04
PF3D7_0516500	0.83			PF3D7_0516500	0.8
PF3D7_0505800	0.46			PF3D7_0505800	0.5
PF3D7_0524400	0.99			PF3D7_0524400	1.04
PF3D7_0514500	0.64			PF3D7_0514500	0.72
PF3D7_0510200	1.08			PF3D7_0510200	1.06
PF3D7_0528100	1.01			PF3D7_0528100	0.93
PF3D7_0522100	1.07			PF3D7_0522100	2.07
PF3D7_0503200	1.11			PF3D7_0503200	1.2
PF3D7_0517900	0.97			PF3D7_0517900	0.98
PF3D7_0516300	0.99			PF3D7_0516300	0.99
PF3D7_0529000	1.11			PF3D7_0529000	1.0
PF3D7_0514300	1.18			PF3D7_0514300	1.18
PF3D7_0529900	0.63			PF3D7_0529900	0.76
PF3D7_0526000	0.85			PF3D7_0526000	0.91
PF3D7_0523500	0.63			PF3D7_0523500	0.63
PF3D7_0500800	1.32			PF3D7_0500800	1.39
PF3D7_0525600	0.84			PF3D7_0525600	0.91
PF3D7_0530000	1.05			PF3D7_0530000	1.19
PF3D7_0527400	0.78			PF3D7_0527400	0.92
PF3D7_0517200	1.1			PF3D7_0517200	1.0
PF3D7_0512400	0.96			PF3D7_0512400	1.03
PF3D7_0521400	1.1			PF3D7_0521400	2.42
PF3D7_0505100	1.1			PF3D7_0505100	1.06
PF3D7_0525700	0.63			PF3D7_0525700	0.7
PF3D7_0501300	1.0			PF3D7_0501300	1.04
PF3D7_0523100	1.06			PF3D7_0523100	1.88
PF3D7_0517400	0.98			PF3D7_0517400	0.98
PF3D7_0504000	1.08			PF3D7_0504000	1.04
PF3D7_0501000	0.93			PF3D7_0501000	0.96
PF3D7_0507400	0.72			PF3D7_0507400	0.91
PF3D7_0500400	1.1			PF3D7_0500400	1.03
PF3D7_0526900	0.51			PF3D7_0526900	0.58
PF3D7_0513700	1.06			PF3D7_0513700	0.96
PF3D7_0502600	0.97			PF3D7_0502600	0.96
PF3D7_0520500	0.92			PF3D7_0520500	1.93
PF3D7_0528400	0.7			PF3D7_0528400	0.69
PF3D7_0513400	0.61			PF3D7_0513400	0.58
PF3D7_0503100	1.05			PF3D7_0503100	1.14
PF3D7_0525500	0.96			PF3D7_0525500	0.98
PF3D7_0519000	1.02			PF3D7_0519000	1.11
PF3D7_0512800	1.01			PF3D7_0512800	1.05
PF3D7_0527300	0.78			PF3D7_0527300	0.78
PF3D7_0514800	1.04			PF3D7_0514800	1.08
PF3D7_0511600	0.86			PF3D7_0511600	0.89
PF3D7_0519300	0.98			PF3D7_0519300	0.99
PF3D7_0533100	0.61			PF3D7_0533100	0.54
PF3D7_0513500	0.85			PF3D7_0513500	0.81
PF3D7_0518900	1.04			PF3D7_0518900	1.05
PF3D7_0510000	0.84			PF3D7_0510000	0.97
PF3D7_0500200	0.34			PF3D7_0500200	0.37
PF3D7_0518000	0.76			PF3D7_0518000	0.7
PF3D7_0510800	0.97			PF3D7_0510800	1.01
PF3D7_0506500	1.02			PF3D7_0506500	1.05
PF3D7_0525900	0.66			PF3D7_0525900	0.67
PF3D7_0513800	0.8			PF3D7_0513800	0.85
PF3D7_0523600	0.77			PF3D7_0523600	0.86
PF3D7_0501800	1.13			PF3D7_0501800	1.15
PF3D7_0530100	0.78			PF3D7_0530100	0.74
PF3D7_0508400	1.09			PF3D7_0508400	1.08
PF3D7_0504500	0.75			PF3D7_0504500	0.78
PF3D7_0510700	1.19			PF3D7_0510700	1.39
PF3D7_0509600	0.97			PF3D7_0509600	0.96
PF3D7_0514600	0.7			PF3D7_0514600	0.72
PF3D7_0518100	0.98			PF3D7_0518100	1.01
PF3D7_0504300	0.68			PF3D7_0504300	0.75
PF3D7_0532600	0.79			PF3D7_0532600	0.79
PF3D7_0500500	1.02			PF3D7_0500500	0.91
PF3D7_0502100	0.95			PF3D7_0502100	1.08
PF3D7_0509800	1.05			PF3D7_0509800	1.09
PF3D7_0518700	0.93			PF3D7_0518700	0.94
PF3D7_0509300	0.79			PF3D7_0509300	0.74
PF3D7_0522800	0.91			PF3D7_0522800	1.77
PF3D7_0515400	0.93			PF3D7_0515400	1.01
PF3D7_0505400	1.07			PF3D7_0505400	1.15
PF3D7_0533000	1.16			PF3D7_0533000	1.16
PF3D7_0528600	0.62			PF3D7_0528600	0.72
PF3D7_0522300	0.69			PF3D7_0522300	1.45
PF3D7_0509400	1.12			PF3D7_0509400	1.13
PF3D7_0517000	0.64			PF3D7_0517000	0.82
PF3D7_0524000	0.0			PF3D7_0524000	0.0
PF3D7_0504400	1.22			PF3D7_0504400	1.11
PF3D7_0520700	1.15			PF3D7_0520700	2.14
PF3D7_0504800	1.11			PF3D7_0504800	1.08
PF3D7_0503500	1.09			PF3D7_0503500	1.05
PF3D7_0506200	0.95			PF3D7_0506200	1.02
PF3D7_0505900	0.4			PF3D7_0505900	0.38
PF3D7_0515300	1.07			PF3D7_0515300	1.07
PF3D7_0506900	1.09			PF3D7_0506900	0.99
PF3D7_0508800	1.1			PF3D7_0508800	1.08
PF3D7_0525200	0.97			PF3D7_0525200	0.97
PF3D7_0507300	1.05			PF3D7_0507300	1.0
PF3D7_0513300	0.98			PF3D7_0513300	1.0
PF3D7_0525100	1.01			PF3D7_0525100	0.98
PF3D7_0528300	1.04			PF3D7_0528300	1.11
PF3D7_0501700	1.06			PF3D7_0501700	1.22
PF3D7_0501100	0.9			PF3D7_0501100	0.97
PF3D7_0525400	0.95			PF3D7_0525400	1.01
PF3D7_0528800	1.02			PF3D7_0528800	1.02
PF3D7_0515700	1.08			PF3D7_0515700	0.96
PF3D7_0524800	0.98			PF3D7_0524800	0.94
PF3D7_0520600	0.91			PF3D7_0520600	1.72
PF3D7_0530900	1.19			PF3D7_0530900	1.18
PF3D7_0530700	0.99			PF3D7_0530700	1.0
PF3D7_0519200	0.35			PF3D7_0519200	0.37
PF3D7_0503400	0.43			PF3D7_0503400	0.52
PF3D7_0511700	0.76			PF3D7_0511700	0.84
PF3D7_0512500	1.0			PF3D7_0512500	1.01
PF3D7_0513100	0.88			PF3D7_0513100	0.94
PF3D7_0516900	0.94			PF3D7_0516900	1.01
PF3D7_0503000	0.47			PF3D7_0503000	0.55
PF3D7_0520100	0.92			PF3D7_0520100	1.92
PF3D7_0517600	0.9			PF3D7_0517600	1.0
PF3D7_0519900	1.11			PF3D7_0519900	2.11
PF3D7_0516700	1.0			PF3D7_0516700	1.01
PF3D7_0511400	1.19			PF3D7_0511400	1.22
PF3D7_0500300	1.02			PF3D7_0500300	0.85
PF3D7_0522700	0.71			PF3D7_0522700	1.5
PF3D7_0524200	0.72			PF3D7_0524200	0.74
PF3D7_0502700	0.93			PF3D7_0502700	1.0
PF3D7_0501600	1.16			PF3D7_0501600	1.1
PF3D7_0508300	1.06			PF3D7_0508300	0.94
PF3D7_0527200	0.96			PF3D7_0527200	0.98
PF3D7_0509000	0.77			PF3D7_0509000	0.83
PF3D7_0508600	0.93			PF3D7_0508600	0.88
PF3D7_0514100	1.02			PF3D7_0514100	1.04
PF3D7_0503900	0.96			PF3D7_0503900	1.1
PF3D7_0504100	0.74			PF3D7_0504100	0.67
PF3D7_0523900	0.82			PF3D7_0523900	0.84
PF3D7_0521600	0.44			PF3D7_0521600	0.79
PF3D7_0507900	0.49			PF3D7_0507900	0.52
PF3D7_0500100	0.94			PF3D7_0500100	0.84
PF3D7_0521200	1.02			PF3D7_0521200	2.06
PF3D7_0528200	0.85			PF3D7_0528200	0.89
PF3D7_0513000	1.02			PF3D7_0513000	1.01
PF3D7_0511500	1.13			PF3D7_0511500	1.13
PF3D7_0507100	0.9			PF3D7_0507100	0.97
PF3D7_0505300	0.87			PF3D7_0505300	0.88
PF3D7_0511200	1.11			PF3D7_0511200	1.09
PF3D7_0529500	0.66			PF3D7_0529500	0.73
PF3D7_0520400	1.13			PF3D7_0520400	2.21
PF3D7_0503800	0.75			PF3D7_0503800	0.65
PF3D7_0530800	0.84			PF3D7_0530800	0.94
PF3D7_0511000	1.08			PF3D7_0511000	1.01
PF3D7_0527000	1.07			PF3D7_0527000	1.0
PF3D7_0502000	0.81			PF3D7_0502000	0.97
PF3D7_0520000	0.56			PF3D7_0520000	1.38
PF3D7_0509700	0.76			PF3D7_0509700	0.74
PF3D7_0506400	0.64			PF3D7_0506400	0.76
PF3D7_0512100	0.48			PF3D7_0512100	0.55
PF3D7_0505600	0.96			PF3D7_0505600	1.08
PF3D7_0516000	1.02			PF3D7_0516000	1.01
PF3D7_0506600	0.98			PF3D7_0506600	0.87
PF3D7_0515000	1.05			PF3D7_0515000	0.95
PF3D7_0521900	1.16			PF3D7_0521900	2.22
PF3D7_0511800	0.93			PF3D7_0511800	1.03
PF3D7_0524300	0.96			PF3D7_0524300	1.06
PF3D7_0510400	1.13			PF3D7_0510400	1.19
PF3D7_0500700	0.93			PF3D7_0500700	0.87
PF3D7_0519400	0.77			PF3D7_0519400	0.96
PF3D7_0504200	0.94			PF3D7_0504200	0.94
PF3D7_0521800	1.07			PF3D7_0521800	2.08
PF3D7_0506000	0.65			PF3D7_0506000	0.64
PF3D7_0509900	0.92			PF3D7_0509900	1.15
PF3D7_0502400	1.05			PF3D7_0502400	1.12
PF3D7_0518500	1.07			PF3D7_0518500	0.98
PF3D7_0502900	0.73			PF3D7_0502900	0.86
PF3D7_0506100	0.78			PF3D7_0506100	0.82
PF3D7_0501500	1.06			PF3D7_0501500	1.08
PF3D7_0528900	0.69			PF3D7_0528900	0.78
PF3D7_0514700	1.03			PF3D7_0514700	1.03
PF3D7_0507800	1.08			PF3D7_0507800	1.02
PF3D7_0500600	1.1			PF3D7_0500600	1.15
PF3D7_0516400	0.86			PF3D7_0516400	0.87
PF3D7_0532300	1.02			PF3D7_0532300	1.06
PF3D7_0516800	1.03			PF3D7_0516800	0.97
PF3D7_0519100	0.76			PF3D7_0519100	0.81
PF3D7_0505500	1.13			PF3D7_0505500	1.09
PF3D7_0515600	0.9			PF3D7_0515600	0.9
PF3D7_0509500	1.04			PF3D7_0509500	1.13
PF3D7_0502500	0.94			PF3D7_0502500	0.93
PF3D7_0513900	0.84			PF3D7_0513900	0.86
PF3D7_0515500	0.88			PF3D7_0515500	0.89
PF3D7_0515800	0.59			PF3D7_0515800	0.61
PF3D7_0517500	1.05			PF3D7_0517500	1.0
PF3D7_0512200	1.11			PF3D7_0512200	0.99
PF3D7_0507700	1.14			PF3D7_0507700	1.03
PF3D7_0528000	0.87			PF3D7_0528000	0.89
PF3D7_0530200	1.19			PF3D7_0530200	1.11
PF3D7_0522600	1.15			PF3D7_0522600	2.16
PF3D7_0530300	0.92			PF3D7_0530300	0.97
PF3D7_0515200	0.52			PF3D7_0515200	0.66
PF3D7_0510100	1.09			PF3D7_0510100	1.1
PF3D7_0503300	1.08			PF3D7_0503300	1.15
PF3D7_0520200	1.25			PF3D7_0520200	2.4
PF3D7_0516600	1.09			PF3D7_0516600	0.97
PF3D7_0518600	1.07			PF3D7_0518600	1.01
PF3D7_0522000	0.51			PF3D7_0522000	1.18
PF3D7_0516100	0.99			PF3D7_0516100	0.97
PF3D7_0529100	0.66			PF3D7_0529100	0.84
PF3D7_0512700	0.84			PF3D7_0512700	1.01
PF3D7_0514000	0.91			PF3D7_0514000	0.89
PF3D7_0512450	0.9			PF3D7_0512450	0.99
PF3D7_0526500	1.07			PF3D7_0526500	1.05
PF3D7_0505200	1.05			PF3D7_0505200	1.02
PF3D7_0509200	0.78			PF3D7_0509200	0.79
PF3D7_0522400	1.17			PF3D7_0522400	2.24
PF3D7_0529700	0.94			PF3D7_0529700	0.85
PF3D7_0523400	1.02			PF3D7_0523400	1.09
PF3D7_0504900	0.67			PF3D7_0504900	0.7
PF3D7_0511100	0.71			PF3D7_0511100	0.64
PF3D7_0530600	0.94			PF3D7_0530600	0.97
PF3D7_0526700	0.95			PF3D7_0526700	0.99
PF3D7_0522500	0.68			PF3D7_0522500	1.48
PF3D7_0531000	1.05			PF3D7_0531000	1.07
PF3D7_0501200	1.02			PF3D7_0501200	1.14
PF3D7_0531400	1.04			PF3D7_0531400	1.13
PF3D7_0518800	0.61			PF3D7_0518800	0.78
PF3D7_0531100	1.08			PF3D7_0531100	1.08
PF3D7_0515100	0.78			PF3D7_0515100	0.75
PF3D7_0621350	0.61			PF3D7_0621350	0.59
PF3D7_0621100	1.07			PF3D7_0621100	1.06
PF3D7_0610800	1.1			PF3D7_0610800	1.01
PF3D7_0605000	1.02			PF3D7_0605000	1.1
PF3D7_0607000	1.15			PF3D7_0607000	1.1
PF3D7_0623900	0.94			PF3D7_0623900	0.97
PF3D7_0620600	0.98			PF3D7_0620600	0.89
PF3D7_0622600	0.7			PF3D7_0622600	0.79
PF3D7_0614200	1.07			PF3D7_0614200	0.97
PF3D7_0630000	0.75			PF3D7_0630000	0.76
PF3D7_0616800	1.04			PF3D7_0616800	1.07
PF3D7_0601300	0.69			PF3D7_0601300	0.74
PF3D7_0607100	0.59			PF3D7_0607100	0.55
PF3D7_0611100	0.7			PF3D7_0611100	0.61
PF3D7_0617300	0.46			PF3D7_0617300	0.45
PF3D7_0632700	0.12			PF3D7_0632700	0.1
PF3D7_0628100	1.17			PF3D7_0628100	1.08
PF3D7_0616100	0.75			PF3D7_0616100	0.86
PF3D7_0609500	0.89			PF3D7_0609500	0.94
PF3D7_0618800	0.92			PF3D7_0618800	0.97
PF3D7_0627100	1.03			PF3D7_0627100	1.03
PF3D7_0614900	1.0			PF3D7_0614900	1.07
PF3D7_0626000	0.99			PF3D7_0626000	0.96
PF3D7_0603000	1.0			PF3D7_0603000	1.01
PF3D7_0610900	1.11			PF3D7_0610900	1.04
PF3D7_0606300	1.07			PF3D7_0606300	0.97
PF3D7_0609400	1.08			PF3D7_0609400	1.09
PF3D7_0610000	0.9			PF3D7_0610000	0.91
PF3D7_0604000	1.12			PF3D7_0604000	1.1
PF3D7_0604500	1.03			PF3D7_0604500	1.01
PF3D7_0607300	0.93			PF3D7_0607300	1.03
PF3D7_0616700	0.92			PF3D7_0616700	1.03
PF3D7_0617900	0.92			PF3D7_0617900	1.04
PF3D7_0602200	0.87			PF3D7_0602200	0.96
PF3D7_0609600	1.08			PF3D7_0609600	1.12
PF3D7_0616400	0.97			PF3D7_0616400	1.01
PF3D7_0627000	0.62			PF3D7_0627000	0.8
PF3D7_0626800	0.95			PF3D7_0626800	0.96
PF3D7_0618000	0.99			PF3D7_0618000	1.05
PF3D7_0623600	0.95			PF3D7_0623600	0.85
PF3D7_0618100	1.05			PF3D7_0618100	1.12
PF3D7_0606000	1.02			PF3D7_0606000	1.04
PF3D7_0614600	1.0			PF3D7_0614600	0.96
PF3D7_0626600	0.72			PF3D7_0626600	0.79
PF3D7_0620100	0.84			PF3D7_0620100	0.93
PF3D7_0632000	0.83			PF3D7_0632000	0.82
PF3D7_0614800	1.12			PF3D7_0614800	1.18
PF3D7_0618900	0.88			PF3D7_0618900	0.91
PF3D7_0621800	0.91			PF3D7_0621800	0.85
PF3D7_0629000	0.8			PF3D7_0629000	0.76
PF3D7_0617200	0.95			PF3D7_0617200	1.0
PF3D7_0611300	1.01			PF3D7_0611300	1.05
PF3D7_0622000	0.71			PF3D7_0622000	0.71
PF3D7_0600800	2.05			PF3D7_0600800	1.79
PF3D7_0629500	1.03			PF3D7_0629500	1.08
PF3D7_0631500	0.22			PF3D7_0631500	0.22
PF3D7_0623400	1.1			PF3D7_0623400	1.01
PF3D7_0607600	0.98			PF3D7_0607600	0.97
PF3D7_0626100	0.74			PF3D7_0626100	0.72
PF3D7_0620200	0.79			PF3D7_0620200	0.79
PF3D7_0617700	0.89			PF3D7_0617700	0.92
PF3D7_0622900	1.05			PF3D7_0622900	0.98
PF3D7_0623800	1.03			PF3D7_0623800	0.95
PF3D7_0615400	1.02			PF3D7_0615400	1.02
PF3D7_0607500	0.96			PF3D7_0607500	0.94
PF3D7_0605600	1.11			PF3D7_0605600	1.06
PF3D7_0615300	0.97			PF3D7_0615300	0.99
PF3D7_0602900	1.03			PF3D7_0602900	1.08
PF3D7_0619000	1.05			PF3D7_0619000	0.99
PF3D7_0621000	1.06			PF3D7_0621000	1.11
PF3D7_0600100	0.0			PF3D7_0600100	0.0
PF3D7_0631600	0.33			PF3D7_0631600	0.37
PF3D7_0626500	1.03			PF3D7_0626500	1.05
PF3D7_0615100	1.11			PF3D7_0615100	1.15
PF3D7_0604700	0.73			PF3D7_0604700	0.8
PF3D7_0611400	1.11			PF3D7_0611400	1.14
PF3D7_0627200	0.72			PF3D7_0627200	0.71
PF3D7_0632800	0.54			PF3D7_0632800	0.47
PF3D7_0628800	1.08			PF3D7_0628800	1.05
PF3D7_0622700	0.67			PF3D7_0622700	0.76
PF3D7_0612400	0.9			PF3D7_0612400	0.85
PF3D7_0608200	0.47			PF3D7_0608200	0.34
PF3D7_0620300	1.02			PF3D7_0620300	0.99
PF3D7_0632500	0.56			PF3D7_0632500	0.46
PF3D7_0631300	0.34			PF3D7_0631300	0.25
PF3D7_0607200	0.98			PF3D7_0607200	0.93
PF3D7_0627400	1.05			PF3D7_0627400	0.99
PF3D7_0623200	0.88			PF3D7_0623200	1.01
PF3D7_0618300	0.77			PF3D7_0618300	0.82
PF3D7_0601900	0.73			PF3D7_0601900	0.83
PF3D7_0630600	1.11			PF3D7_0630600	1.04
PF3D7_0617400	1.21			PF3D7_0617400	1.01
PF3D7_0613700	1.05			PF3D7_0613700	1.06
PF3D7_0626400	1.03			PF3D7_0626400	1.03
PF3D7_0611800	1.07			PF3D7_0611800	0.96
PF3D7_0609300	1.03			PF3D7_0609300	1.08
PF3D7_0605700	0.91			PF3D7_0605700	1.01
PF3D7_0609800	0.86			PF3D7_0609800	0.93
PF3D7_0624000	1.03			PF3D7_0624000	0.9
PF3D7_0628000	0.87			PF3D7_0628000	0.79
PF3D7_0606800	1.0			PF3D7_0606800	1.03
PF3D7_0624200	0.68			PF3D7_0624200	0.71
PF3D7_0623700	1.08			PF3D7_0623700	0.99
PF3D7_0629700	1.08			PF3D7_0629700	1.06
PF3D7_0630100	1.02			PF3D7_0630100	1.09
PF3D7_0618600	0.63			PF3D7_0618600	0.8
PF3D7_0607800	0.93			PF3D7_0607800	0.96
PF3D7_0625400	1.02			PF3D7_0625400	1.1
PF3D7_0622800	1.04			PF3D7_0622800	1.01
PF3D7_0602000	1.04			PF3D7_0602000	1.1
PF3D7_0619400	1.11			PF3D7_0619400	0.96
PF3D7_0630500	1.05			PF3D7_0630500	1.18
PF3D7_0612300	0.64			PF3D7_0612300	0.65
PF3D7_0619900	0.87			PF3D7_0619900	0.96
PF3D7_0626900	0.93			PF3D7_0626900	1.06
PF3D7_0604600	1.12			PF3D7_0604600	1.17
PF3D7_0601400	0.64			PF3D7_0601400	0.54
PF3D7_0627500	0.66			PF3D7_0627500	0.83
PF3D7_0603400	1.15			PF3D7_0603400	1.19
PF3D7_0601100	0.27			PF3D7_0601100	0.29
PF3D7_0625000	0.9			PF3D7_0625000	0.87
PF3D7_0629100	1.05			PF3D7_0629100	1.07
PF3D7_0609100	0.56			PF3D7_0609100	0.63
PF3D7_0631400	0.31			PF3D7_0631400	0.28
PF3D7_0623000	1.04			PF3D7_0623000	1.05
PF3D7_0601600	1.49			PF3D7_0601600	1.64
PF3D7_0616200	0.94			PF3D7_0616200	1.1
PF3D7_0629300	1.11			PF3D7_0629300	1.09
PF3D7_0614500	0.83			PF3D7_0614500	0.93
PF3D7_0632600	3.21			PF3D7_0632600	4.72
PF3D7_0630800	0.85			PF3D7_0630800	0.96
PF3D7_0617600	1.58			PF3D7_0617600	1.52
PF3D7_0605200	0.54			PF3D7_0605200	0.58
PF3D7_0601200	0.28			PF3D7_0601200	0.48
PF3D7_0626700	1.0			PF3D7_0626700	1.03
PF3D7_0628900	1.01			PF3D7_0628900	0.98
PF3D7_0606200	0.82			PF3D7_0606200	0.79
PF3D7_0617000	0.96			PF3D7_0617000	0.99
PF3D7_0630900	1.03			PF3D7_0630900	1.13
PF3D7_0619800	1.01			PF3D7_0619800	1.08
PF3D7_0615200	0.6			PF3D7_0615200	0.6
PF3D7_0627300	1.02			PF3D7_0627300	0.97
PF3D7_0600300	3.28			PF3D7_0600300	2.21
PF3D7_0628500	0.88			PF3D7_0628500	1.04
PF3D7_0612800	0.93			PF3D7_0612800	0.87
PF3D7_0605300	0.74			PF3D7_0605300	0.78
PF3D7_0629400	1.06			PF3D7_0629400	0.99
PF3D7_0625700	0.82			PF3D7_0625700	0.89
PF3D7_0616900	1.05			PF3D7_0616900	1.1
PF3D7_0602700	1.0			PF3D7_0602700	1.0
PF3D7_0624800	0.83			PF3D7_0624800	0.91
PF3D7_0611600	1.13			PF3D7_0611600	1.21
PF3D7_0624300	0.63			PF3D7_0624300	0.61
PF3D7_0605500	0.99			PF3D7_0605500	0.98
PF3D7_0608800	1.04			PF3D7_0608800	0.9
PF3D7_0609700	1.1			PF3D7_0609700	1.04
PF3D7_0601000	0.4			PF3D7_0601000	0.42
PF3D7_0616300	1.04			PF3D7_0616300	0.99
PF3D7_0623100	0.62			PF3D7_0623100	0.67
PF3D7_0606700	1.04			PF3D7_0606700	0.95
PF3D7_0613100	0.78			PF3D7_0613100	0.77
PF3D7_0632300	0.97			PF3D7_0632300	1.26
PF3D7_0604900	0.93			PF3D7_0604900	0.96
PF3D7_0615800	0.95			PF3D7_0615800	0.94
PF3D7_0600200	0.62			PF3D7_0600200	0.4
PF3D7_0630300	1.08			PF3D7_0630300	1.1
PF3D7_0608600	0.81			PF3D7_0608600	0.89
PF3D7_0630200	0.75			PF3D7_0630200	0.85
PF3D7_0602100	1.19			PF3D7_0602100	1.14
PF3D7_0607900	1.05			PF3D7_0607900	1.12
PF3D7_0613200	1.0			PF3D7_0613200	1.0
PF3D7_0628200	1.1			PF3D7_0628200	1.08
PF3D7_0618400	0.88			PF3D7_0618400	0.91
PF3D7_0609200	0.92			PF3D7_0609200	0.92
PF3D7_0629600	0.82			PF3D7_0629600	1.03
PF3D7_0602300	0.0			PF3D7_0602300	0.0
PF3D7_0624900	0.62			PF3D7_0624900	0.69
PF3D7_0604800	1.06			PF3D7_0604800	1.03
PF3D7_0612200	1.02			PF3D7_0612200	1.02
PF3D7_0625300	1.03			PF3D7_0625300	1.07
PF3D7_0612600	0.88			PF3D7_0612600	0.84
PF3D7_0608700	1.09			PF3D7_0608700	1.07
PF3D7_0613800	1.1			PF3D7_0613800	1.02
PF3D7_0611700	0.66			PF3D7_0611700	0.84
PF3D7_0603800	0.87			PF3D7_0603800	0.87
PF3D7_0625600	1.07			PF3D7_0625600	1.12
PF3D7_0616000	1.06			PF3D7_0616000	0.98
PF3D7_0610100	0.98			PF3D7_0610100	0.97
PF3D7_0624500	0.8			PF3D7_0624500	0.91
PF3D7_0600600	1.51			PF3D7_0600600	1.58
PF3D7_0617100	0.93			PF3D7_0617100	0.95
PF3D7_0614400	1.0			PF3D7_0614400	1.11
PF3D7_0621400	1.05			PF3D7_0621400	1.06
PF3D7_0613000	0.61			PF3D7_0613000	0.51
PF3D7_0621500	0.98			PF3D7_0621500	0.99
PF3D7_0614100	0.94			PF3D7_0614100	0.96
PF3D7_0603100	0.97			PF3D7_0603100	0.9
PF3D7_0625200	1.03			PF3D7_0625200	1.04
PF3D7_0605800	1.15			PF3D7_0605800	1.14
PF3D7_0611000	1.01			PF3D7_0611000	1.06
PF3D7_0606900	0.93			PF3D7_0606900	0.89
PF3D7_0627900	0.71			PF3D7_0627900	0.67
PF3D7_0606100	0.88			PF3D7_0606100	0.94
PF3D7_0625500	0.92			PF3D7_0625500	0.9
PF3D7_0611200	0.73			PF3D7_0611200	0.78
PF3D7_0624100	0.86			PF3D7_0624100	0.83
PF3D7_0615000	0.69			PF3D7_0615000	0.82
PF3D7_0619100	0.87			PF3D7_0619100	0.94
PF3D7_0608100	1.14			PF3D7_0608100	1.12
PF3D7_0603200	1.14			PF3D7_0603200	1.03
PF3D7_0600400	1.17			PF3D7_0600400	1.06
PF3D7_0610700	0.5			PF3D7_0610700	0.49
PF3D7_0605900	0.43			PF3D7_0605900	0.44
PF3D7_0616500	1.08			PF3D7_0616500	1.02
PF3D7_0620700	0.9			PF3D7_0620700	0.88
PF3D7_0620000	1.11			PF3D7_0620000	1.11
PF3D7_0630400	1.0			PF3D7_0630400	1.21
PF3D7_0600500	1.28			PF3D7_0600500	1.41
PF3D7_0631100	1.16			PF3D7_0631100	1.17
PF3D7_0619700	0.78			PF3D7_0619700	0.84
PF3D7_0610600	0.92			PF3D7_0610600	1.0
PF3D7_0620400	1.03			PF3D7_0620400	1.09
PF3D7_0632400	1.01			PF3D7_0632400	0.83
PF3D7_0612000	0.67			PF3D7_0612000	0.66
PF3D7_0602800	1.09			PF3D7_0602800	1.21
PF3D7_0608400	0.61			PF3D7_0608400	0.68
PF3D7_0613400	0.82			PF3D7_0613400	0.85
PF3D7_0607400	0.65			PF3D7_0607400	0.73
PF3D7_0621700	1.07			PF3D7_0621700	1.03
PF3D7_0609900	1.06			PF3D7_0609900	1.08
PF3D7_0614300	1.04			PF3D7_0614300	1.06
PF3D7_0604200	0.44			PF3D7_0604200	0.48
PF3D7_0621300	1.01			PF3D7_0621300	0.94
PF3D7_0626300	1.02			PF3D7_0626300	0.97
PF3D7_0631900	1.08			PF3D7_0631900	1.0
PF3D7_0623500	0.56			PF3D7_0623500	0.65
PF3D7_0628300	0.58			PF3D7_0628300	0.66
PF3D7_0604400	0.63			PF3D7_0604400	0.63
PF3D7_0601500	1.06			PF3D7_0601500	1.03
PF3D7_0624600	0.0			PF3D7_0624600	0.0
PF3D7_0614700	0.9			PF3D7_0614700	0.98
PF3D7_0629900	0.76			PF3D7_0629900	0.85
PF3D7_0606400	0.53			PF3D7_0606400	0.66
PF3D7_0606500	0.88			PF3D7_0606500	0.88
PF3D7_0614000	0.99			PF3D7_0614000	1.01
PF3D7_0621200	0.98			PF3D7_0621200	0.93
PF3D7_0606600	1.1			PF3D7_0606600	1.0
PF3D7_0632200	1.21			PF3D7_0632200	1.24
PF3D7_0611500	1.2			PF3D7_0611500	1.27
PF3D7_0615600	0.98			PF3D7_0615600	0.94
PF3D7_0602500	0.94			PF3D7_0602500	0.97
PF3D7_0610500	0.75			PF3D7_0610500	0.82
PF3D7_0605400	0.85			PF3D7_0605400	0.75
PF3D7_0628700	0.95			PF3D7_0628700	1.02
PF3D7_0608000	0.61			PF3D7_0608000	0.68
PF3D7_0600700	0.41			PF3D7_0600700	0.32
PF3D7_0619500	1.06			PF3D7_0619500	1.07
PF3D7_0601700	0.92			PF3D7_0601700	1.02
PF3D7_0612500	0.66			PF3D7_0612500	0.76
PF3D7_0615700	0.8			PF3D7_0615700	0.77
PF3D7_0626200	1.02			PF3D7_0626200	0.9
PF3D7_0615900	1.02			PF3D7_0615900	0.96
PF3D7_0603700	1.03			PF3D7_0603700	1.17
PF3D7_0622200	1.1			PF3D7_0622200	1.09
PF3D7_0618200	0.91			PF3D7_0618200	1.06
PF3D7_0624700	0.6			PF3D7_0624700	0.58
PF3D7_0628400	0.58			PF3D7_0628400	0.65
PF3D7_0613600	1.02			PF3D7_0613600	1.06
PF3D7_0604100	1.1			PF3D7_0604100	1.03
PF3D7_0622400	0.74			PF3D7_0622400	0.81
PF3D7_0627800	1.13			PF3D7_0627800	0.99
PF3D7_0607700	1.02			PF3D7_0607700	1.01
PF3D7_0609000	1.08			PF3D7_0609000	1.05
PF3D7_0621900	1.15			PF3D7_0621900	1.19
PF3D7_0602400	1.12			PF3D7_0602400	1.11
PF3D7_0603500	1.18			PF3D7_0603500	1.04
PF3D7_0603300	1.12			PF3D7_0603300	1.03
PF3D7_0625800	1.05			PF3D7_0625800	0.95
PF3D7_0618500	1.01			PF3D7_0618500	1.05
PF3D7_0616600	0.9			PF3D7_0616600	0.99
PF3D7_0625900	1.05			PF3D7_0625900	1.03
PF3D7_0624400	1.0			PF3D7_0624400	1.01
PF3D7_0629200	1.05			PF3D7_0629200	1.12
PF3D7_0602600	1.0			PF3D7_0602600	0.94
PF3D7_0612700	1.04			PF3D7_0612700	1.19
PF3D7_0620500	1.07			PF3D7_0620500	1.03
PF3D7_0608310	1.0			PF3D7_0608310	1.01
PF3D7_0608300	0.95			PF3D7_0608300	0.89
PF3D7_0617500	1.12			PF3D7_0617500	1.13
PF3D7_0604300	1.0			PF3D7_0604300	0.97
PF3D7_0619600	1.05			PF3D7_0619600	1.04
PF3D7_0613500	1.03			PF3D7_0613500	1.04
PF3D7_0625100	1.01			PF3D7_0625100	1.03
PF3D7_0613300	1.1			PF3D7_0613300	1.19
PF3D7_0617800	0.66			PF3D7_0617800	0.91
PF3D7_0603900	1.04			PF3D7_0603900	1.12
PF3D7_0622500	1.06			PF3D7_0622500	1.15
PF3D7_0630700	1.03			PF3D7_0630700	1.11
PF3D7_0610200	1.05			PF3D7_0610200	1.16
PF3D7_0612900	1.04			PF3D7_0612900	1.09
PF3D7_0618700	0.83			PF3D7_0618700	0.89
PF3D7_0600900	0.53			PF3D7_0600900	0.52
PF3D7_0619200	1.11			PF3D7_0619200	1.14
PF3D7_0622100	1.05			PF3D7_0622100	1.04
PF3D7_0622300	0.97			PF3D7_0622300	0.97
PF3D7_0611900	0.94			PF3D7_0611900	0.96
PF3D7_0623300	0.7			PF3D7_0623300	0.75
PF3D7_0619300	1.03			PF3D7_0619300	1.05
PF3D7_0631700	0.55			PF3D7_0631700	0.53
PF3D7_0631800	3.36			PF3D7_0631800	2.95
PF3D7_0615500	1.14			PF3D7_0615500	1.02
PF3D7_0608900	0.97			PF3D7_0608900	1.03
PF3D7_0610400	1.01			PF3D7_0610400	0.96
PF3D7_0631000	0.46			PF3D7_0631000	0.54
PF3D7_0627700	1.01			PF3D7_0627700	1.0
PF3D7_0603600	1.1			PF3D7_0603600	1.05
PF3D7_0613900	1.2			PF3D7_0613900	1.14
PF3D7_0605100	1.01			PF3D7_0605100	1.0
PF3D7_0629800	1.12			PF3D7_0629800	1.19
PF3D7_0631200	0.44			PF3D7_0631200	0.52
PF3D7_0608500	0.91			PF3D7_0608500	0.99
PF3D7_0612100	1.0			PF3D7_0612100	0.99
PF3D7_0632100	0.05			PF3D7_0632100	0.01
PF3D7_0628600	0.85			PF3D7_0628600	0.9
PF3D7_0627600	0.98			PF3D7_0627600	1.02
PF3D7_0732200	1.24			PF3D7_0732200	1.18
PF3D7_0726100	1.04			PF3D7_0726100	1.03
PF3D7_0717700	1.16			PF3D7_0717700	1.05
PF3D7_0722200	1.09			PF3D7_0722200	1.04
PF3D7_0700300	1.35			PF3D7_0700300	1.07
PF3D7_0716300	0.84			PF3D7_0716300	0.82
PF3D7_0732500	1.12			PF3D7_0732500	1.05
PF3D7_0702500	0.89			PF3D7_0702500	0.99
PF3D7_0727800	1.14			PF3D7_0727800	1.07
PF3D7_0705900	0.66			PF3D7_0705900	0.71
PF3D7_0727900	1.04			PF3D7_0727900	1.0
PF3D7_0701900	1.16			PF3D7_0701900	1.15
PF3D7_0710400	0.96			PF3D7_0710400	1.09
PF3D7_0703300	0.98			PF3D7_0703300	1.08
PF3D7_0717500	1.01			PF3D7_0717500	1.04
PF3D7_0720900	0.76			PF3D7_0720900	0.79
PF3D7_0713100	1.22			PF3D7_0713100	1.15
PF3D7_0714000	0.81			PF3D7_0714000	0.98
PF3D7_0722300	0.95			PF3D7_0722300	0.89
PF3D7_0732400	0.7			PF3D7_0732400	0.72
PF3D7_0717300	0.63			PF3D7_0717300	0.71
PF3D7_0717600	0.99			PF3D7_0717600	0.94
PF3D7_0701600	0.94			PF3D7_0701600	0.87
PF3D7_0702200	1.0			PF3D7_0702200	1.01
PF3D7_0727200	1.17			PF3D7_0727200	1.02
PF3D7_0701300	0.55			PF3D7_0701300	0.57
PF3D7_0705800	0.63			PF3D7_0705800	0.63
PF3D7_0725200	0.52			PF3D7_0725200	0.52
PF3D7_0715000	0.98			PF3D7_0715000	0.99
PF3D7_0724900	1.19			PF3D7_0724900	1.09
PF3D7_0722000	1.11			PF3D7_0722000	1.08
PF3D7_0712900	0.65			PF3D7_0712900	0.61
PF3D7_0724100	1.13			PF3D7_0724100	1.09
PF3D7_0721900	0.6			PF3D7_0721900	0.68
PF3D7_0702100	0.99			PF3D7_0702100	1.02
PF3D7_0719000	0.84			PF3D7_0719000	0.92
PF3D7_0729400	1.02			PF3D7_0729400	0.96
PF3D7_0720000	0.83			PF3D7_0720000	0.97
PF3D7_0723700	1.09			PF3D7_0723700	0.99
PF3D7_0715700	0.65			PF3D7_0715700	0.76
PF3D7_0718400	0.54			PF3D7_0718400	0.62
PF3D7_0709100	1.03			PF3D7_0709100	1.03
PF3D7_0719100	0.71			PF3D7_0719100	0.73
PF3D7_0731700	0.95			PF3D7_0731700	1.02
PF3D7_0717900	0.67			PF3D7_0717900	0.73
PF3D7_0720300	0.79			PF3D7_0720300	0.82
PF3D7_0703900	1.07			PF3D7_0703900	1.1
PF3D7_0732700	0.38			PF3D7_0732700	0.42
PF3D7_0705100	1.01			PF3D7_0705100	1.05
PF3D7_0717200	0.82			PF3D7_0717200	0.82
PF3D7_0731200	1.03			PF3D7_0731200	1.09
PF3D7_0721000	0.98			PF3D7_0721000	0.96
PF3D7_0711400	1.06			PF3D7_0711400	1.15
PF3D7_0721200	1.02			PF3D7_0721200	0.97
PF3D7_0723900	1.11			PF3D7_0723900	1.03
PF3D7_0709500	0.62			PF3D7_0709500	0.67
PF3D7_0714100	1.06			PF3D7_0714100	1.14
PF3D7_0724300	0.84			PF3D7_0724300	0.88
PF3D7_0700100	0.87			PF3D7_0700100	0.72
PF3D7_0732300	0.07			PF3D7_0732300	0.05
PF3D7_0716200	0.99			PF3D7_0716200	0.98
PF3D7_0723000	1.04			PF3D7_0723000	0.96
PF3D7_0722800	1.11			PF3D7_0722800	1.04
PF3D7_0715900	0.98			PF3D7_0715900	1.01
PF3D7_0711200	1.04			PF3D7_0711200	1.07
PF3D7_0728900	0.88			PF3D7_0728900	0.94
PF3D7_0721300	1.08			PF3D7_0721300	1.07
PF3D7_0701500	0.27			PF3D7_0701500	0.34
PF3D7_0710000	0.96			PF3D7_0710000	1.04
PF3D7_0702000	0.92			PF3D7_0702000	1.03
PF3D7_0723800	1.09			PF3D7_0723800	1.0
PF3D7_0730500	1.12			PF3D7_0730500	1.14
PF3D7_0706400	0.73			PF3D7_0706400	0.94
PF3D7_0723500	0.86			PF3D7_0723500	1.0
PF3D7_0729700	0.94			PF3D7_0729700	0.96
PF3D7_0731100	1.14			PF3D7_0731100	1.12
PF3D7_0708400	1.0			PF3D7_0708400	1.01
PF3D7_0704800	1.15			PF3D7_0704800	1.07
PF3D7_0726400	1.0			PF3D7_0726400	1.01
PF3D7_0715600	1.07			PF3D7_0715600	1.03
PF3D7_0726700	0.98			PF3D7_0726700	1.16
PF3D7_0703100	0.86			PF3D7_0703100	0.78
PF3D7_0716700	0.94			PF3D7_0716700	0.96
PF3D7_0706300	0.79			PF3D7_0706300	0.99
PF3D7_0718000	1.05			PF3D7_0718000	1.03
PF3D7_0718300	1.13			PF3D7_0718300	1.12
PF3D7_0732000	2.56			PF3D7_0732000	1.64
PF3D7_0714200	1.1			PF3D7_0714200	1.12
PF3D7_0703600	0.37			PF3D7_0703600	0.37
PF3D7_0722400	0.97			PF3D7_0722400	0.99
PF3D7_0708100	0.58			PF3D7_0708100	0.78
PF3D7_0701700	0.64			PF3D7_0701700	0.62
PF3D7_0724000	1.02			PF3D7_0724000	1.07
PF3D7_0729300	1.03			PF3D7_0729300	1.03
PF3D7_0728200	0.97			PF3D7_0728200	1.02
PF3D7_0731900	1.18			PF3D7_0731900	1.18
PF3D7_0700700	1.17			PF3D7_0700700	1.33
PF3D7_0710900	0.97			PF3D7_0710900	1.03
PF3D7_0708500	0.98			PF3D7_0708500	1.11
PF3D7_0710600	0.62			PF3D7_0710600	0.75
PF3D7_0725300	1.15			PF3D7_0725300	1.03
PF3D7_0715300	0.94			PF3D7_0715300	0.94
PF3D7_0702900	0.66			PF3D7_0702900	0.78
PF3D7_0712600	0.69			PF3D7_0712600	0.57
PF3D7_0700900	0.01			PF3D7_0700900	0.0
PF3D7_0709600	1.07			PF3D7_0709600	1.1
PF3D7_0723400	1.11			PF3D7_0723400	1.01
PF3D7_0728600	1.02			PF3D7_0728600	1.04
PF3D7_0707900	1.06			PF3D7_0707900	1.14
PF3D7_0724600	0.97			PF3D7_0724600	0.92
PF3D7_0713400	0.86			PF3D7_0713400	0.9
PF3D7_0717000	0.5			PF3D7_0717000	0.5
PF3D7_0707600	0.8			PF3D7_0707600	0.84
PF3D7_0710700	0.79			PF3D7_0710700	0.94
PF3D7_0731800	1.17			PF3D7_0731800	1.19
PF3D7_0719500	0.97			PF3D7_0719500	1.01
PF3D7_0710300	0.48			PF3D7_0710300	0.52
PF3D7_0732800	1.12			PF3D7_0732800	1.05
PF3D7_0711900	0.67			PF3D7_0711900	0.82
PF3D7_0708700	0.93			PF3D7_0708700	0.97
PF3D7_0704900	1.11			PF3D7_0704900	1.07
PF3D7_0716400	0.58			PF3D7_0716400	0.7
PF3D7_0716900	1.14			PF3D7_0716900	1.06
PF3D7_0701000	0.4			PF3D7_0701000	0.31
PF3D7_0714500	0.96			PF3D7_0714500	1.08
PF3D7_0718500	0.64			PF3D7_0718500	0.62
PF3D7_0705600	0.99			PF3D7_0705600	1.03
PF3D7_0716500	0.62			PF3D7_0716500	0.68
PF3D7_0718600	1.02			PF3D7_0718600	1.02
PF3D7_0704100	1.09			PF3D7_0704100	1.13
PF3D7_0732100	0.7			PF3D7_0732100	0.41
PF3D7_0718100	1.14			PF3D7_0718100	1.14
PF3D7_0730800	0.95			PF3D7_0730800	0.95
PF3D7_0721600	0.89			PF3D7_0721600	0.94
PF3D7_0733000	0.64			PF3D7_0733000	0.55
PF3D7_0722900	0.55			PF3D7_0722900	0.46
PF3D7_0701800	0.39			PF3D7_0701800	0.34
PF3D7_0713900	1.03			PF3D7_0713900	1.01
PF3D7_0731400	1.11			PF3D7_0731400	1.15
PF3D7_0705300	1.17			PF3D7_0705300	1.09
PF3D7_0730400	0.7			PF3D7_0730400	0.77
PF3D7_0700200	0.71			PF3D7_0700200	0.45
PF3D7_0728700	0.91			PF3D7_0728700	0.94
PF3D7_0727600	1.05			PF3D7_0727600	1.08
PF3D7_0701100	0.18			PF3D7_0701100	0.15
PF3D7_0714600	1.09			PF3D7_0714600	1.05
PF3D7_0706100	0.89			PF3D7_0706100	0.89
PF3D7_0719900	1.11			PF3D7_0719900	1.03
PF3D7_0706600	1.08			PF3D7_0706600	0.96
PF3D7_0721400	0.45			PF3D7_0721400	0.44
PF3D7_0707200	1.01			PF3D7_0707200	1.02
PF3D7_0728100	1.02			PF3D7_0728100	1.01
PF3D7_0718700	1.1			PF3D7_0718700	1.08
PF3D7_0704000	1.09			PF3D7_0704000	1.08
PF3D7_0723300	1.17			PF3D7_0723300	1.05
PF3D7_0716800	1.02			PF3D7_0716800	1.04
PF3D7_0702300	1.03			PF3D7_0702300	1.03
PF3D7_0710100	0.9			PF3D7_0710100	1.05
PF3D7_0713000	1.27			PF3D7_0713000	1.13
PF3D7_0720600	0.35			PF3D7_0720600	0.4
PF3D7_0711300	0.59			PF3D7_0711300	0.6
PF3D7_0724700	1.06			PF3D7_0724700	1.06
PF3D7_0727500	1.09			PF3D7_0727500	1.16
PF3D7_0706000	1.05			PF3D7_0706000	1.05
PF3D7_0703400	1.09			PF3D7_0703400	1.08
PF3D7_0731500	1.05			PF3D7_0731500	0.98
PF3D7_0700600	1.11			PF3D7_0700600	1.14
PF3D7_0719700	0.6			PF3D7_0719700	0.68
PF3D7_0729200	0.68			PF3D7_0729200	0.67
PF3D7_0727100	1.04			PF3D7_0727100	0.93
PF3D7_0717800	1.06			PF3D7_0717800	1.03
PF3D7_0700500	0.37			PF3D7_0700500	0.38
PF3D7_0718900	0.8			PF3D7_0718900	0.81
PF3D7_0731300	0.9			PF3D7_0731300	0.97
PF3D7_0730100	1.13			PF3D7_0730100	1.09
PF3D7_0709300	1.03			PF3D7_0709300	1.04
PF3D7_0710800	1.0			PF3D7_0710800	1.02
PF3D7_0728400	0.83			PF3D7_0728400	0.84
PF3D7_0718800	0.65			PF3D7_0718800	0.68
PF3D7_0707800	1.0			PF3D7_0707800	0.99
PF3D7_0705400	1.13			PF3D7_0705400	0.96
PF3D7_0704200	1.12			PF3D7_0704200	1.16
PF3D7_0722600	1.02			PF3D7_0722600	1.03
PF3D7_0720200	0.41			PF3D7_0720200	0.53
PF3D7_0717100	1.04			PF3D7_0717100	1.04
PF3D7_0721100	0.89			PF3D7_0721100	1.01
PF3D7_0725000	1.1			PF3D7_0725000	1.11
PF3D7_0704300	1.1			PF3D7_0704300	1.14
PF3D7_0710200	1.12			PF3D7_0710200	1.17
PF3D7_0728000	0.94			PF3D7_0728000	0.92
PF3D7_0721500	0.93			PF3D7_0721500	0.87
PF3D7_0726900	1.12			PF3D7_0726900	1.08
PF3D7_0720800	0.5			PF3D7_0720800	0.59
PF3D7_0705700	0.53			PF3D7_0705700	0.54
PF3D7_0715400	0.83			PF3D7_0715400	0.9
PF3D7_0705200	1.02			PF3D7_0705200	0.99
PF3D7_0708600	1.05			PF3D7_0708600	1.06
PF3D7_0715100	0.75			PF3D7_0715100	0.77
PF3D7_0707400	1.01			PF3D7_0707400	1.15
PF3D7_0709900	1.02			PF3D7_0709900	1.01
PF3D7_0700800	0.09			PF3D7_0700800	0.11
PF3D7_0704500	1.05			PF3D7_0704500	0.97
PF3D7_0714300	1.02			PF3D7_0714300	1.0
PF3D7_0724800	0.97			PF3D7_0724800	1.01
PF3D7_0707700	1.01			PF3D7_0707700	1.02
PF3D7_0730000	0.55			PF3D7_0730000	0.63
PF3D7_0711500	1.06			PF3D7_0711500	1.05
PF3D7_0719300	1.07			PF3D7_0719300	1.16
PF3D7_0721700	1.2			PF3D7_0721700	0.99
PF3D7_0716000	1.12			PF3D7_0716000	0.98
PF3D7_0713300	1.24			PF3D7_0713300	1.16
PF3D7_0726500	1.08			PF3D7_0726500	1.02
PF3D7_0716100	1.04			PF3D7_0716100	0.93
PF3D7_0709400	0.97			PF3D7_0709400	0.97
PF3D7_0715500	0.42			PF3D7_0715500	0.44
PF3D7_0706200	0.39			PF3D7_0706200	0.49
PF3D7_0713200	1.15			PF3D7_0713200	1.02
PF3D7_0726600	0.93			PF3D7_0726600	0.96
PF3D7_0720700	0.99			PF3D7_0720700	0.98
PF3D7_0730300	1.05			PF3D7_0730300	1.04
PF3D7_0728300	0.89			PF3D7_0728300	0.94
PF3D7_0720100	1.01			PF3D7_0720100	1.0
PF3D7_0709700	0.97			PF3D7_0709700	0.99
PF3D7_0722100	1.03			PF3D7_0722100	0.97
PF3D7_0706500	0.99			PF3D7_0706500	0.97
PF3D7_0721800	0.76			PF3D7_0721800	0.8
PF3D7_0723600	0.51			PF3D7_0723600	0.57
PF3D7_0728500	0.53			PF3D7_0728500	0.52
PF3D7_0732600	0.26			PF3D7_0732600	0.26
PF3D7_0725400	0.6			PF3D7_0725400	0.48
PF3D7_0724500	0.86			PF3D7_0724500	0.96
PF3D7_0712000	0.53			PF3D7_0712000	0.45
PF3D7_0724400	0.86			PF3D7_0724400	0.84
PF3D7_0717400	1.05			PF3D7_0717400	1.01
PF3D7_0709000	0.55			PF3D7_0709000	0.6
PF3D7_0719400	1.06			PF3D7_0719400	0.98
PF3D7_0715800	0.98			PF3D7_0715800	1.06
PF3D7_0705000	1.06			PF3D7_0705000	1.03
PF3D7_0712200	1.07			PF3D7_0712200	1.04
PF3D7_0710500	0.72			PF3D7_0710500	0.77
PF3D7_0712500	2.6			PF3D7_0712500	2.2
PF3D7_0732900	0.14			PF3D7_0732900	0.13
PF3D7_0702400	0.85			PF3D7_0702400	0.72
PF3D7_0711000	1.07			PF3D7_0711000	1.07
PF3D7_0720400	1.1			PF3D7_0720400	1.04
PF3D7_0720500	0.42			PF3D7_0720500	0.52
PF3D7_0712400	0.48			PF3D7_0712400	0.46
PF3D7_0729900	1.2			PF3D7_0729900	1.16
PF3D7_0707500	1.0			PF3D7_0707500	1.02
PF3D7_0701200	0.36			PF3D7_0701200	0.28
PF3D7_0719800	1.08			PF3D7_0719800	1.17
PF3D7_0706700	1.05			PF3D7_0706700	1.02
PF3D7_0729800	0.69			PF3D7_0729800	0.76
PF3D7_0725100	0.99			PF3D7_0725100	0.97
PF3D7_0729100	1.13			PF3D7_0729100	1.06
PF3D7_0731600	1.15			PF3D7_0731600	1.18
PF3D7_0729600	0.66			PF3D7_0729600	0.68
PF3D7_0701400	0.4			PF3D7_0701400	0.61
PF3D7_0712300	0.45			PF3D7_0712300	0.41
PF3D7_0727300	1.08			PF3D7_0727300	1.04
PF3D7_0715200	1.08			PF3D7_0715200	1.02
PF3D7_0703800	1.04			PF3D7_0703800	1.01
PF3D7_0708800	1.09			PF3D7_0708800	0.98
PF3D7_0711700	0.99			PF3D7_0711700	0.8
PF3D7_0722500	1.08			PF3D7_0722500	1.04
PF3D7_0705500	1.06			PF3D7_0705500	1.03
PF3D7_0704400	1.15			PF3D7_0704400	0.98
PF3D7_0713800	1.09			PF3D7_0713800	1.03
PF3D7_0724200	1.07			PF3D7_0724200	1.18
PF3D7_0708300	0.76			PF3D7_0708300	0.76
PF3D7_0713600	1.09			PF3D7_0713600	1.08
PF3D7_0726200	1.06			PF3D7_0726200	1.05
PF3D7_0719200	0.61			PF3D7_0719200	0.66
PF3D7_0708200	0.9			PF3D7_0708200	0.94
PF3D7_0729500	1.06			PF3D7_0729500	1.01
PF3D7_0729000	0.66			PF3D7_0729000	0.78
PF3D7_0726300	1.1			PF3D7_0726300	1.02
PF3D7_0711100	0.85			PF3D7_0711100	1.05
PF3D7_0713700	0.62			PF3D7_0713700	0.62
PF3D7_0727400	0.7			PF3D7_0727400	0.72
PF3D7_0728800	0.96			PF3D7_0728800	1.05
PF3D7_0723200	0.99			PF3D7_0723200	0.86
PF3D7_0714400	0.9			PF3D7_0714400	0.88
PF3D7_0730900	1.01			PF3D7_0730900	0.88
PF3D7_0704700	0.97			PF3D7_0704700	1.06
PF3D7_0709800	0.59			PF3D7_0709800	0.56
PF3D7_0708900	1.01			PF3D7_0708900	0.97
PF3D7_0702600	0.8			PF3D7_0702600	0.98
PF3D7_0719600	0.68			PF3D7_0719600	0.66
PF3D7_0727700	1.03			PF3D7_0727700	1.06
PF3D7_0703500	1.09			PF3D7_0703500	1.03
PF3D7_0703700	1.02			PF3D7_0703700	1.1
PF3D7_0709200	0.77			PF3D7_0709200	0.88
PF3D7_0730200	1.1			PF3D7_0730200	0.99
PF3D7_0700400	0.81			PF3D7_0700400	0.75
PF3D7_0716600	0.88			PF3D7_0716600	0.9
PF3D7_0703200	1.01			PF3D7_0703200	1.06
PF3D7_0722700	0.83			PF3D7_0722700	0.93
PF3D7_0703000	1.03			PF3D7_0703000	1.07
PF3D7_0704600	1.05			PF3D7_0704600	1.06
PF3D7_0713500	1.02			PF3D7_0713500	1.11
PF3D7_0726800	0.49			PF3D7_0726800	0.6
PF3D7_0727000	1.01			PF3D7_0727000	1.01
PF3D7_0707300	1.11			PF3D7_0707300	1.14
PF3D7_0723100	0.91			PF3D7_0723100	0.89
PF3D7_0708000	1.04			PF3D7_0708000	1.04
PF3D7_0712800	0.69			PF3D7_0712800	0.6
PF3D7_0806000	0.96			PF3D7_0806000	1.01
PF3D7_0806700	1.01			PF3D7_0806700	0.98
PF3D7_0808700	0.93			PF3D7_0808700	0.89
PF3D7_0820000	1.02			PF3D7_0820000	1.01
PF3D7_0800100	0.69			PF3D7_0800100	0.64
PF3D7_0805600	1.19			PF3D7_0805600	1.24
PF3D7_0806800	1.05			PF3D7_0806800	1.03
PF3D7_0822100	0.92			PF3D7_0822100	0.91
PF3D7_0810800	0.98			PF3D7_0810800	1.01
PF3D7_0830900	0.87			PF3D7_0830900	1.17
PF3D7_0832100	1.19			PF3D7_0832100	1.14
PF3D7_0816300	0.94			PF3D7_0816300	0.99
PF3D7_0806300	1.1			PF3D7_0806300	0.93
PF3D7_0816000	1.03			PF3D7_0816000	1.05
PF3D7_0804300	1.07			PF3D7_0804300	1.04
PF3D7_0805000	0.64			PF3D7_0805000	0.77
PF3D7_0804900	1.0			PF3D7_0804900	1.0
PF3D7_0816900	0.88			PF3D7_0816900	0.92
PF3D7_0821000	0.77			PF3D7_0821000	0.82
PF3D7_0803600	0.95			PF3D7_0803600	0.92
PF3D7_0811300	1.03			PF3D7_0811300	0.94
PF3D7_0830500	1.12			PF3D7_0830500	1.11
PF3D7_0817700	0.57			PF3D7_0817700	0.62
PF3D7_0831500	0.98			PF3D7_0831500	1.04
PF3D7_0802000	1.23			PF3D7_0802000	1.11
PF3D7_0808400	1.05			PF3D7_0808400	1.1
PF3D7_0821500	0.91			PF3D7_0821500	1.04
PF3D7_0805300	1.15			PF3D7_0805300	1.16
PF3D7_0801300	1.1			PF3D7_0801300	1.11
PF3D7_0808100	1.04			PF3D7_0808100	1.03
PF3D7_0821800	0.7			PF3D7_0821800	0.74
PF3D7_0804800	0.86			PF3D7_0804800	1.0
PF3D7_0826100	1.09			PF3D7_0826100	1.07
PF3D7_0807600	1.07			PF3D7_0807600	0.98
PF3D7_0815200	1.14			PF3D7_0815200	0.96
PF3D7_0832250	1.05			PF3D7_0832250	1.01
PF3D7_0825600	1.08			PF3D7_0825600	1.05
PF3D7_0808300	0.69			PF3D7_0808300	0.87
PF3D7_0819000	1.01			PF3D7_0819000	0.96
PF3D7_0827500	0.91			PF3D7_0827500	0.95
PF3D7_0809500	0.66			PF3D7_0809500	0.8
PF3D7_0825900	1.01			PF3D7_0825900	1.06
PF3D7_0807200	0.76			PF3D7_0807200	0.81
PF3D7_0819700	0.95			PF3D7_0819700	0.93
PF3D7_0824900	0.99			PF3D7_0824900	1.02
PF3D7_0815900	1.05			PF3D7_0815900	1.03
PF3D7_0832300	1.28			PF3D7_0832300	1.53
PF3D7_0824700	0.56			PF3D7_0824700	0.68
PF3D7_0803300	0.79			PF3D7_0803300	0.83
PF3D7_0817900	0.66			PF3D7_0817900	0.78
PF3D7_0815100	1.05			PF3D7_0815100	1.06
PF3D7_0817500	0.67			PF3D7_0817500	0.69
PF3D7_0822400	0.65			PF3D7_0822400	0.71
PF3D7_0828900	0.94			PF3D7_0828900	0.95
PF3D7_0810000	0.7			PF3D7_0810000	0.74
PF3D7_0812300	1.03			PF3D7_0812300	0.96
PF3D7_0822300	0.75			PF3D7_0822300	0.62
PF3D7_0806500	1.04			PF3D7_0806500	1.03
PF3D7_0829400	1.03			PF3D7_0829400	1.06
PF3D7_0828500	0.89			PF3D7_0828500	0.9
PF3D7_0812800	0.73			PF3D7_0812800	0.68
PF3D7_0815700	1.01			PF3D7_0815700	0.93
PF3D7_0801500	1.08			PF3D7_0801500	1.07
PF3D7_0811400	1.04			PF3D7_0811400	0.97
PF3D7_0826900	1.05			PF3D7_0826900	1.14
PF3D7_0816500	0.73			PF3D7_0816500	0.78
PF3D7_0809700	0.85			PF3D7_0809700	0.95
PF3D7_0824800	1.02			PF3D7_0824800	1.11
PF3D7_0811000	1.03			PF3D7_0811000	1.01
PF3D7_0804700	1.06			PF3D7_0804700	1.09
PF3D7_0826500	1.09			PF3D7_0826500	1.07
PF3D7_0816700	0.41			PF3D7_0816700	0.33
PF3D7_0809200	1.05			PF3D7_0809200	1.11
PF3D7_0800900	0.83			PF3D7_0800900	0.87
PF3D7_0825100	0.55			PF3D7_0825100	0.56
PF3D7_0826200	1.04			PF3D7_0826200	1.12
PF3D7_0815400	0.63			PF3D7_0815400	0.67
PF3D7_0812500	1.07			PF3D7_0812500	1.1
PF3D7_0810700	0.58			PF3D7_0810700	0.67
PF3D7_0806100	0.99			PF3D7_0806100	0.99
PF3D7_0832800	0.34			PF3D7_0832800	0.27
PF3D7_0826700	0.89			PF3D7_0826700	0.88
PF3D7_0812200	0.78			PF3D7_0812200	0.8
PF3D7_0832200	1.08			PF3D7_0832200	1.32
PF3D7_0804500	1.09			PF3D7_0804500	1.06
PF3D7_0802300	1.14			PF3D7_0802300	1.02
PF3D7_0828600	0.96			PF3D7_0828600	0.96
PF3D7_0812600	0.6			PF3D7_0812600	0.66
PF3D7_0811100	0.96			PF3D7_0811100	0.96
PF3D7_0832400	0.75			PF3D7_0832400	0.6
PF3D7_0817100	0.99			PF3D7_0817100	1.04
PF3D7_0823300	0.94			PF3D7_0823300	0.91
PF3D7_0804000	0.92			PF3D7_0804000	0.93
PF3D7_0831200	1.17			PF3D7_0831200	1.18
PF3D7_0821400	0.81			PF3D7_0821400	0.79
PF3D7_0803200	1.08			PF3D7_0803200	1.12
PF3D7_0811700	0.98			PF3D7_0811700	1.02
PF3D7_0829200	0.78			PF3D7_0829200	0.99
PF3D7_0815800	1.03			PF3D7_0815800	1.12
PF3D7_0828200	1.15			PF3D7_0828200	1.13
PF3D7_0818900	1.07			PF3D7_0818900	1.01
PF3D7_0831800	1.0			PF3D7_0831800	0.85
PF3D7_0822900	0.99			PF3D7_0822900	1.0
PF3D7_0802800	1.09			PF3D7_0802800	1.05
PF3D7_0813500	1.02			PF3D7_0813500	1.07
PF3D7_0830700	1.02			PF3D7_0830700	1.12
PF3D7_0803700	1.11			PF3D7_0803700	1.0
PF3D7_0815000	0.95			PF3D7_0815000	0.94
PF3D7_0807000	0.56			PF3D7_0807000	0.59
PF3D7_0800700	1.19			PF3D7_0800700	1.27
PF3D7_0813100	1.09			PF3D7_0813100	1.13
PF3D7_0827900	0.94			PF3D7_0827900	0.83
PF3D7_0809100	0.8			PF3D7_0809100	0.72
PF3D7_0833400	0.93			PF3D7_0833400	0.88
PF3D7_0822800	0.95			PF3D7_0822800	0.91
PF3D7_0814500	0.91			PF3D7_0814500	0.83
PF3D7_0816400	0.82			PF3D7_0816400	0.87
PF3D7_0806200	0.89			PF3D7_0806200	0.87
PF3D7_0824100	1.1			PF3D7_0824100	1.11
PF3D7_0827300	0.97			PF3D7_0827300	1.06
PF3D7_0821200	0.89			PF3D7_0821200	1.05
PF3D7_0810300	0.99			PF3D7_0810300	1.01
PF3D7_0827400	0.7			PF3D7_0827400	0.96
PF3D7_0822600	0.99			PF3D7_0822600	0.92
PF3D7_0811500	1.09			PF3D7_0811500	1.08
PF3D7_0808000	1.01			PF3D7_0808000	1.06
PF3D7_0820500	1.0			PF3D7_0820500	1.0
PF3D7_0819500	0.73			PF3D7_0819500	0.74
PF3D7_0804600	1.06			PF3D7_0804600	1.07
PF3D7_0824000	1.15			PF3D7_0824000	1.14
PF3D7_0803100	1.05			PF3D7_0803100	1.06
PF3D7_0832900	0.76			PF3D7_0832900	0.76
PF3D7_0827700	0.97			PF3D7_0827700	1.02
PF3D7_0812900	1.08			PF3D7_0812900	1.05
PF3D7_0825800	1.06			PF3D7_0825800	1.1
PF3D7_0805900	0.67			PF3D7_0805900	0.74
PF3D7_0804400	1.12			PF3D7_0804400	1.06
PF3D7_0808900	2.04			PF3D7_0808900	1.83
PF3D7_0819100	0.98			PF3D7_0819100	1.03
PF3D7_0823000	0.86			PF3D7_0823000	0.9
PF3D7_0810600	1.01			PF3D7_0810600	0.96
PF3D7_0808800	1.27			PF3D7_0808800	1.11
PF3D7_0814600	1.07			PF3D7_0814600	1.1
PF3D7_0816800	0.58			PF3D7_0816800	0.63
PF3D7_0832500	0.08			PF3D7_0832500	0.09
PF3D7_0828700	1.1			PF3D7_0828700	1.12
PF3D7_0828400	0.94			PF3D7_0828400	0.99
PF3D7_0801800	1.15			PF3D7_0801800	1.16
PF3D7_0803500	1.03			PF3D7_0803500	1.02
PF3D7_0831100	1.03			PF3D7_0831100	1.11
PF3D7_0801900	1.1			PF3D7_0801900	1.03
PF3D7_0813200	0.65			PF3D7_0813200	0.75
PF3D7_0801600	0.75			PF3D7_0801600	0.95
PF3D7_0814200	1.03			PF3D7_0814200	1.02
PF3D7_0810900	0.88			PF3D7_0810900	0.96
PF3D7_0824400	1.02			PF3D7_0824400	1.1
PF3D7_0807400	0.79			PF3D7_0807400	0.8
PF3D7_0818400	0.88			PF3D7_0818400	0.79
PF3D7_0805400	0.96			PF3D7_0805400	1.07
PF3D7_0819900	0.41			PF3D7_0819900	0.37
PF3D7_0813800	0.94			PF3D7_0813800	0.88
PF3D7_0819300	0.97			PF3D7_0819300	1.02
PF3D7_0817800	0.85			PF3D7_0817800	0.86
PF3D7_0822500	0.65			PF3D7_0822500	0.68
PF3D7_0803800	0.96			PF3D7_0803800	0.94
PF3D7_0802500	1.05			PF3D7_0802500	1.1
PF3D7_0823100	0.96			PF3D7_0823100	0.97
PF3D7_0831000	0.99			PF3D7_0831000	1.01
PF3D7_0820800	0.9			PF3D7_0820800	0.93
PF3D7_0823400	0.97			PF3D7_0823400	0.93
PF3D7_0825300	0.89			PF3D7_0825300	0.98
PF3D7_0827000	1.06			PF3D7_0827000	1.03
PF3D7_0830800	1.13			PF3D7_0830800	1.15
PF3D7_0820600	0.91			PF3D7_0820600	0.88
PF3D7_0809400	1.08			PF3D7_0809400	1.09
PF3D7_0824300	1.11			PF3D7_0824300	1.11
PF3D7_0826000	1.02			PF3D7_0826000	1.02
PF3D7_0831700	1.15			PF3D7_0831700	1.1
PF3D7_0827100	1.09			PF3D7_0827100	1.04
[truncated: 3,462 more rows]

## Sheet: Fig 4a
	PARENTAL 200nM PPQ*	PARENTAL 200nM MQ+ 200nM PPQ*	PRESSURE 4 200nM PPQ*	PRESSURE 4 200nM MQ+ 200nM PPQ*
	16.48	0.01	19.18	6.2
	14.36	3.38	17.83	5.76
	21.39	4.76	19.39	7
	13.2	1.01	16.4655	4.30728
	11.45	0.87	12.2066	1.96641
	10.35	0.87	16.7921	2.62846

## Sheet: Fig 4b
	Sensitive 200nM PPQ*	Sensitive 200nM MQ+ 200nM PPQ*	MQ-R 200nM PPQ*	MQ-R 200nM MQ+ 200nM PPQ*	KEL1/PLA1 200nM PPQ*	KEL1/PLA1 200nM MQ+ 200nM PPQ*
	3.962	0	6.77	1.31	4.565	0.325
	5.618	0	4.68	1.797	4.521	0.249
	4.903	1.456	5.074	0.232	5.308	0.159
	3.154	0	5.682	1.909	6.457	0.652
	5.964	4.139	8.712	2.421	6.15	0.549
			5.004	1.53	3.429	0
			4.884	2.242	2.137	0
			4.42	1.853
			6.594	1.297
			11.504	3.918
			11.488	0.528
			6.349	1.619
			7.762	2.042

[truncated: 6 more sheets: Fig 5a, Fig 5b, Fig 6, Supp Fig 1, Supp Fig 2a, Supp Fig 2b]
